# Supplementary material for: Asymmetric synthesis of a stereopentade fragment toward latrunculins
Source: Beilstein J Org Chem. 2023 Apr 3;19:428–33. doi: 10.3762/bjoc.19.32 (PMC10113517; doi:10.3762/bjoc.19.32)
Supplement: File 2 — Crystallographic Information File of compound 19. [file Beilstein_J_Org_Chem-19-428-s002.cif]

data_bjm04_0m
_audit_creation_date               2021-01-07
_audit_creation_method
;
Olex2 1.3
(compiled 2020.11.12 svn.r5f609507 for OlexSys, GUI svn.r6226)
;
_shelx_SHELXL_version_number       '2018/3'
_audit_contact_author_address      ?
_audit_contact_author_email        ?
_audit_contact_author_name         ''
_audit_contact_author_phone        ?
_publ_contact_author_id_orcid      ?
_publ_section_references
;
Dolomanov, O.V., Bourhis, L.J., Gildea, R.J, Howard, J.A.K. & Puschmann, H.
 (2009), J. Appl. Cryst. 42, 339-341.

Sheldrick, G.M. (2015). Acta Cryst. A71, 3-8.

Sheldrick, G.M. (2015). Acta Cryst. C71, 3-8.
;
_chemical_name_common              ?
_chemical_name_systematic          ?
_chemical_formula_moiety           'C12 H15 N O3 S'
_chemical_formula_sum              'C12 H15 N O3 S'
_chemical_formula_weight           253.31
_chemical_absolute_configuration   ?
_chemical_melting_point            ?
loop_
  _atom_type_symbol
  _atom_type_description
  _atom_type_scat_dispersion_real
  _atom_type_scat_dispersion_imag
  _atom_type_scat_source
 'C' 'C' 0.0033 0.0016 'International Tables Vol C Tables 4.2.6.8 and 6.1.1.4'
 'H' 'H' 0.0000 0.0000 'International Tables Vol C Tables 4.2.6.8 and 6.1.1.4'
 'N' 'N' 0.0061 0.0033 'International Tables Vol C Tables 4.2.6.8 and 6.1.1.4'
 'O' 'O' 0.0106 0.0060 'International Tables Vol C Tables 4.2.6.8 and 6.1.1.4'
 'S' 'S' 0.1246 0.1234 'International Tables Vol C Tables 4.2.6.8 and 6.1.1.4'

_shelx_space_group_comment
;
The symmetry employed for this shelxl refinement is uniquely defined
by the following loop, which should always be used as a source of
symmetry information in preference to the above space-group names.
They are only intended as comments.
;
_space_group_crystal_system        'monoclinic'
_space_group_IT_number             4
_space_group_name_H-M_alt          'P 1 21 1'
_space_group_name_Hall             'P 2yb'
loop_
  _space_group_symop_operation_xyz
 'x, y, z'
 '-x, y+1/2, -z'

_cell_length_a                     5.5075(16)
_cell_length_b                     5.6395(15)
_cell_length_c                     19.524(6)
_cell_angle_alpha                  90
_cell_angle_beta                   93.936(9)
_cell_angle_gamma                  90
_cell_volume                       605.0(3)
_cell_formula_units_Z              2
_cell_measurement_reflns_used      1897
_cell_measurement_temperature      150.0
_cell_measurement_theta_max        21.838
_cell_measurement_theta_min        3.138
_shelx_estimated_absorpt_T_max     0.969
_shelx_estimated_absorpt_T_min     0.913
_exptl_absorpt_coefficient_mu      0.263
_exptl_absorpt_correction_T_max    0.7456
_exptl_absorpt_correction_T_min    0.5398
_exptl_absorpt_correction_type     multi-scan
_exptl_absorpt_process_details
;
SADABS-2016/2 (Bruker,2016/2) was used for absorption correction.
wR2(int) was 0.1259 before and 0.0932 after correction.
The Ratio of minimum to maximum transmission is 0.7240.
The \l/2 correction factor is Not present.
;
_exptl_absorpt_special_details     ?
_exptl_crystal_colour              colourless
_exptl_crystal_colour_primary      colourless
_exptl_crystal_density_diffrn      1.391
_exptl_crystal_density_meas        ?
_exptl_crystal_density_method      ?
_exptl_crystal_description         plate
_exptl_crystal_F_000               268
_exptl_crystal_size_max            0.35
_exptl_crystal_size_mid            0.3
_exptl_crystal_size_min            0.12
_exptl_transmission_factor_max     ?
_exptl_transmission_factor_min     ?
_diffrn_reflns_av_R_equivalents    0.0876
_diffrn_reflns_av_unetI/netI       0.0987
_diffrn_reflns_Laue_measured_fraction_full  0.999
_diffrn_reflns_Laue_measured_fraction_max  0.999
_diffrn_reflns_limit_h_max         6
_diffrn_reflns_limit_h_min         -7
_diffrn_reflns_limit_k_max         7
_diffrn_reflns_limit_k_min         -7
_diffrn_reflns_limit_l_max         25
_diffrn_reflns_limit_l_min         -25
_diffrn_reflns_number              9492
_diffrn_reflns_point_group_measured_fraction_full  1.000
_diffrn_reflns_point_group_measured_fraction_max  1.000
_diffrn_reflns_theta_full          25.242
_diffrn_reflns_theta_max           27.458
_diffrn_reflns_theta_min           2.091
_diffrn_ambient_temperature        150.0
_diffrn_detector_area_resol_mean   ?
_diffrn_measured_fraction_theta_full  0.999
_diffrn_measured_fraction_theta_max  0.999
_diffrn_measurement_device_type    'Bruker APEX-II CCD'
_diffrn_measurement_method         '\f and \w scans'
_diffrn_radiation_type             MoK\a
_diffrn_radiation_wavelength       0.71073
_diffrn_source                     ?
_diffrn_source_current             31.0
_diffrn_source_power               1.705
_diffrn_source_voltage             55.0
_diffrn_standards_number           0
_reflns_Friedel_coverage           0.815
_reflns_Friedel_fraction_full      1.000
_reflns_Friedel_fraction_max       1.000
_reflns_number_gt                  1979
_reflns_number_total               2769
_reflns_special_details
;
 Reflections were merged by SHELXL according to the crystal
 class for the calculation of statistics and refinement.
 
 _reflns_Friedel_fraction is defined as the number of unique
 Friedel pairs measured divided by the number that would be
 possible theoretically, ignoring centric projections and
 systematic absences. Completness statistics refer to single and
 composite reflections containing twin component 1 only.
;
_reflns_threshold_expression       'I > 2\s(I)'
_computing_cell_refinement         'SAINT V8.38A (Bruker, 2018)'
_computing_data_collection         ?
_computing_data_reduction          'SAINT V8.38A (Bruker, 2018)'
_computing_molecular_graphics      'Olex2 1.3 (Dolomanov et al., 2009)'
_computing_publication_material    'Olex2 1.3 (Dolomanov et al., 2009)'
_computing_structure_refinement    'SHELXL 2018/3 (Sheldrick, 2015)'
_computing_structure_solution      'SHELXT 2018/2 (Sheldrick, 2018)'
_refine_diff_density_max           1.168
_refine_diff_density_min           -0.512
_refine_diff_density_rms           0.093
_refine_ls_abs_structure_details
;
 Refined as an inversion twin.
;
_refine_ls_abs_structure_Flack     0.0(3)
_refine_ls_extinction_coef         .
_refine_ls_extinction_method       none
_refine_ls_goodness_of_fit_ref     1.078
_refine_ls_hydrogen_treatment      constr
_refine_ls_matrix_type             full
_refine_ls_number_parameters       167
_refine_ls_number_reflns           2769
_refine_ls_number_restraints       9
_refine_ls_R_factor_all            0.1064
_refine_ls_R_factor_gt             0.0832
_refine_ls_restrained_S_all        1.078
_refine_ls_shift/su_max            0.000
_refine_ls_shift/su_mean           0.000
_refine_ls_structure_factor_coef   Fsqd
_refine_ls_weighting_details      
 'w=1/[\s^2^(Fo^2^)+(0.1336P)^2^] where P=(Fo^2^+2Fc^2^)/3'
_refine_ls_weighting_scheme        calc
_refine_ls_wR_factor_gt            0.2167
_refine_ls_wR_factor_ref           0.2346
_refine_special_details
;
 Refined as a 2-component inversion twin.
;
_olex2_refinement_description
;
1. Twinned data refinement
 Scales: 1.0(3)
 0.0(3)
2. Fixed Uiso
 At 1.2 times of:
  All C(H) groups, All C(H,H) groups
 At 1.5 times of:
  All C(H,H,H) groups, All O(H) groups
3. Restrained distances
 S1-C2A \\sim S1-C2
 with sigma of 0.02
 C3-C2A \\sim C3-C2
 with sigma of 0.02
4. Uiso/Uaniso restraints and constraints
C2A \\sim C2: within 2A with sigma of 0.004 and sigma for terminal atoms of
0.008 within 2A
5. Others
 Sof(H3B)=Sof(C2)=Sof(H2A)=Sof(H2B)=1-FVAR(1)
 Sof(H3A)=Sof(C2A)=Sof(H2AA)=Sof(H2AB)=FVAR(1)
6.a Ternary CH refined with riding coordinates:
 C3(H3A), C3(H3B)
6.b Secondary CH2 refined with riding coordinates:
 C4(H4A,H4B), C5(H5A,H5B), C2A(H2AA,H2AB), C2(H2A,H2B)
6.c Aromatic/amide H refined with riding coordinates:
 C7(H7), C8(H8), C10(H10), C11(H11)
6.d Idealised Me refined as rotating group:
 C12(H12A,H12B,H12C)
6.e Idealised tetrahedral OH refined as rotating group:
 O2(H2)
;
_atom_sites_solution_hydrogens     geom
_atom_sites_solution_primary       dual
_atom_sites_solution_secondary     ?
loop_
  _atom_site_label
  _atom_site_type_symbol
  _atom_site_fract_x
  _atom_site_fract_y
  _atom_site_fract_z
  _atom_site_U_iso_or_equiv
  _atom_site_adp_type
  _atom_site_occupancy
  _atom_site_site_symmetry_order
  _atom_site_calc_flag
  _atom_site_refinement_flags_posn
  _atom_site_refinement_flags_adp
  _atom_site_refinement_flags_occupancy
  _atom_site_disorder_assembly
  _atom_site_disorder_group
 C1 C 0.0701(12) 0.2974(11) 0.8536(3) 0.0393(14) Uani 1 1 d . . . . .
 C3 C 0.3088(12) 0.6466(13) 0.8740(3) 0.0418(16) Uani 1 1 d D . . . .
 H3A H 0.216770 0.794845 0.883049 0.050 Uiso 0.65(3) 1 calc R U P A 1
 H3B H 0.221022 0.801299 0.868373 0.050 Uiso 0.35(3) 1 calc R U P A 2
 C4 C 0.5543(16) 0.7022(18) 0.8495(4) 0.064(3) Uani 1 1 d . . . . .
 H4A H 0.646084 0.553485 0.843573 0.076 Uiso 1 1 calc R U . . .
 H4B H 0.535470 0.783561 0.804466 0.076 Uiso 1 1 calc R U . . .
 C5 C 0.1007(12) 0.5618(11) 0.7567(3) 0.0407(16) Uani 1 1 d . . . . .
 H5A H 0.074601 0.735461 0.755725 0.049 Uiso 1 1 calc R U . . .
 H5B H -0.056663 0.485802 0.742343 0.049 Uiso 1 1 calc R U . . .
 C6 C 0.2795(12) 0.5012(10) 0.7051(3) 0.0338(14) Uani 1 1 d . . . . .
 C7 C 0.4301(12) 0.3002(12) 0.7113(3) 0.0399(15) Uani 1 1 d . . . . .
 H7 H 0.422078 0.200158 0.750287 0.048 Uiso 1 1 calc R U . . .
 C8 C 0.5880(12) 0.2453(12) 0.6625(3) 0.0397(15) Uani 1 1 d . . . . .
 H8 H 0.686876 0.107685 0.668063 0.048 Uiso 1 1 calc R U . . .
 C9 C 0.6060(13) 0.3879(13) 0.6050(3) 0.0395(15) Uani 1 1 d . . . . .
 C10 C 0.4565(13) 0.5882(12) 0.5982(3) 0.0419(17) Uani 1 1 d . . . . .
 H10 H 0.464006 0.688238 0.559238 0.050 Uiso 1 1 calc R U . . .
 C11 C 0.3011(13) 0.6399(14) 0.6469(3) 0.0434(16) Uani 1 1 d . . . . .
 H11 H 0.202214 0.777458 0.641119 0.052 Uiso 1 1 calc R U . . .
 C12 C 0.9227(15) 0.1513(16) 0.5612(4) 0.0526(19) Uani 1 1 d . . . . .
 H12A H 1.016234 0.141570 0.520397 0.079 Uiso 1 1 calc R U . . .
 H12B H 0.831675 0.003600 0.566145 0.079 Uiso 1 1 calc R U . . .
 H12C H 1.034015 0.175233 0.601975 0.079 Uiso 1 1 calc R U . . .
 N1 N 0.1689(10) 0.4920(10) 0.8267(3) 0.0405(13) Uani 1 1 d . . . . .
 O1 O -0.0604(10) 0.1551(9) 0.8212(3) 0.0525(14) Uani 1 1 d . . . . .
 O2 O 0.6823(11) 0.8484(13) 0.8975(3) 0.072(2) Uani 1 1 d . . . . .
 H2 H 0.787815 0.925902 0.877918 0.108 Uiso 1 1 calc R U . . .
 O3 O 0.7551(9) 0.3474(9) 0.5541(2) 0.0480(13) Uani 1 1 d . . . . .
 S1 S 0.1459(3) 0.2760(3) 0.94244(8) 0.0486(6) Uani 1 1 d D . . . .
 C2A C 0.369(3) 0.507(3) 0.9407(6) 0.052(4) Uani 0.65(3) 1 d D U P A 1
 H2AA H 0.360738 0.611430 0.981143 0.062 Uiso 0.65(3) 1 calc R U P A 1
 H2AB H 0.534532 0.438173 0.941026 0.062 Uiso 0.65(3) 1 calc R U P A 1
 C2 C 0.265(6) 0.577(4) 0.9463(10) 0.051(4) Uani 0.35(3) 1 d D U P A 2
 H2A H 0.146494 0.686347 0.965535 0.062 Uiso 0.35(3) 1 calc R U P A 2
 H2B H 0.419029 0.583685 0.975586 0.062 Uiso 0.35(3) 1 calc R U P A 2

loop_
  _atom_site_aniso_label
  _atom_site_aniso_U_11
  _atom_site_aniso_U_22
  _atom_site_aniso_U_33
  _atom_site_aniso_U_23
  _atom_site_aniso_U_13
  _atom_site_aniso_U_12
 C1 0.043(3) 0.023(3) 0.048(3) -0.004(3) -0.019(3) 0.002(3)
 C3 0.040(4) 0.029(3) 0.054(4) -0.012(3) -0.015(3) 0.000(3)
 C4 0.066(5) 0.080(6) 0.044(4) -0.014(4) 0.002(4) -0.037(5)
 C5 0.046(4) 0.028(3) 0.045(4) 0.003(3) -0.020(3) -0.006(3)
 C6 0.041(3) 0.017(3) 0.040(3) 0.001(3) -0.014(3) -0.004(3)
 C7 0.054(4) 0.027(3) 0.037(3) 0.007(3) -0.011(3) -0.005(3)
 C8 0.047(4) 0.029(3) 0.041(3) -0.001(3) -0.014(3) 0.002(3)
 C9 0.047(4) 0.041(4) 0.029(3) 0.000(3) -0.007(3) -0.010(3)
 C10 0.051(4) 0.036(4) 0.037(3) 0.010(3) -0.017(3) -0.001(3)
 C11 0.045(4) 0.040(4) 0.043(4) 0.012(3) -0.015(3) 0.001(3)
 C12 0.057(5) 0.055(5) 0.045(4) -0.009(4) 0.000(4) -0.001(4)
 N1 0.044(3) 0.036(3) 0.039(3) -0.004(2) -0.008(2) -0.006(3)
 O1 0.064(3) 0.032(3) 0.058(3) 0.001(2) -0.024(3) -0.012(3)
 O2 0.077(4) 0.089(5) 0.048(3) -0.005(3) -0.014(3) -0.052(4)
 O3 0.055(3) 0.047(3) 0.040(2) 0.000(2) -0.008(2) -0.001(2)
 S1 0.0581(11) 0.0384(9) 0.0461(9) 0.0013(8) -0.0183(8) 0.0007(9)
 C2A 0.035(8) 0.076(9) 0.045(5) -0.008(6) 0.003(6) -0.022(7)
 C2 0.034(9) 0.074(10) 0.046(6) -0.015(7) 0.001(7) -0.025(8)

_geom_special_details
;
 All esds (except the esd in the dihedral angle between two l.s. planes)
 are estimated using the full covariance matrix.  The cell esds are taken
 into account individually in the estimation of esds in distances, angles
 and torsion angles; correlations between esds in cell parameters are only
 used when they are defined by crystal symmetry.  An approximate (isotropic)
 treatment of cell esds is used for estimating esds involving l.s. planes.
;
loop_
  _geom_bond_atom_site_label_1
  _geom_bond_atom_site_label_2
  _geom_bond_distance
  _geom_bond_site_symmetry_2
  _geom_bond_publ_flag
 C1 N1 1.348(9) . ?
 C1 O1 1.225(8) . ?
 C1 S1 1.759(6) . ?
 C3 H3A 1.0000 . ?
 C3 H3B 1.0000 . ?
 C3 C4 1.498(11) . ?
 C3 N1 1.452(8) . ?
 C3 C2A 1.540(14) . ?
 C3 C2 1.500(19) . ?
 C4 H4A 0.9900 . ?
 C4 H4B 0.9900 . ?
 C4 O2 1.402(9) . ?
 C5 H5A 0.9900 . ?
 C5 H5B 0.9900 . ?
 C5 C6 1.496(9) . ?
 C5 N1 1.446(8) . ?
 C6 C7 1.405(9) . ?
 C6 C11 1.390(9) . ?
 C7 H7 0.9500 . ?
 C7 C8 1.369(9) . ?
 C8 H8 0.9500 . ?
 C8 C9 1.391(9) . ?
 C9 C10 1.399(10) . ?
 C9 O3 1.351(8) . ?
 C10 H10 0.9500 . ?
 C10 C11 1.355(10) . ?
 C11 H11 0.9500 . ?
 C12 H12A 0.9800 . ?
 C12 H12B 0.9800 . ?
 C12 H12C 0.9800 . ?
 C12 O3 1.441(10) . ?
 O2 H2 0.8400 . ?
 S1 C2A 1.790(12) . ?
 S1 C2 1.82(2) . ?
 C2A H2AA 0.9900 . ?
 C2A H2AB 0.9900 . ?
 C2 H2A 0.9900 . ?
 C2 H2B 0.9900 . ?

loop_
  _geom_angle_atom_site_label_1
  _geom_angle_atom_site_label_2
  _geom_angle_atom_site_label_3
  _geom_angle
  _geom_angle_site_symmetry_1
  _geom_angle_site_symmetry_3
  _geom_angle_publ_flag
 N1 C1 S1 111.5(5) . . ?
 O1 C1 N1 124.7(6) . . ?
 O1 C1 S1 123.8(5) . . ?
 C4 C3 H3A 111.2 . . ?
 C4 C3 H3B 102.9 . . ?
 C4 C3 C2A 103.4(8) . . ?
 C4 C3 C2 124.2(14) . . ?
 N1 C3 H3A 111.2 . . ?
 N1 C3 H3B 102.9 . . ?
 N1 C3 C4 111.9(6) . . ?
 N1 C3 C2A 107.7(7) . . ?
 N1 C3 C2 109.3(10) . . ?
 C2A C3 H3A 111.2 . . ?
 C2 C3 H3B 102.9 . . ?
 C3 C4 H4A 109.8 . . ?
 C3 C4 H4B 109.8 . . ?
 H4A C4 H4B 108.2 . . ?
 O2 C4 C3 109.4(6) . . ?
 O2 C4 H4A 109.8 . . ?
 O2 C4 H4B 109.8 . . ?
 H5A C5 H5B 107.4 . . ?
 C6 C5 H5A 108.3 . . ?
 C6 C5 H5B 108.3 . . ?
 N1 C5 H5A 108.3 . . ?
 N1 C5 H5B 108.3 . . ?
 N1 C5 C6 115.7(6) . . ?
 C7 C6 C5 122.5(5) . . ?
 C11 C6 C5 121.2(6) . . ?
 C11 C6 C7 116.3(6) . . ?
 C6 C7 H7 119.3 . . ?
 C8 C7 C6 121.4(6) . . ?
 C8 C7 H7 119.3 . . ?
 C7 C8 H8 119.5 . . ?
 C7 C8 C9 121.0(6) . . ?
 C9 C8 H8 119.5 . . ?
 C8 C9 C10 118.0(6) . . ?
 O3 C9 C8 125.2(7) . . ?
 O3 C9 C10 116.7(6) . . ?
 C9 C10 H10 119.9 . . ?
 C11 C10 C9 120.2(6) . . ?
 C11 C10 H10 119.9 . . ?
 C6 C11 H11 118.5 . . ?
 C10 C11 C6 123.1(7) . . ?
 C10 C11 H11 118.5 . . ?
 H12A C12 H12B 109.5 . . ?
 H12A C12 H12C 109.5 . . ?
 H12B C12 H12C 109.5 . . ?
 O3 C12 H12A 109.5 . . ?
 O3 C12 H12B 109.5 . . ?
 O3 C12 H12C 109.5 . . ?
 C1 N1 C3 116.8(6) . . ?
 C1 N1 C5 120.3(6) . . ?
 C5 N1 C3 122.0(6) . . ?
 C4 O2 H2 109.5 . . ?
 C9 O3 C12 118.4(6) . . ?
 C1 S1 C2A 92.8(4) . . ?
 C1 S1 C2 92.1(7) . . ?
 C3 C2A S1 106.3(7) . . ?
 C3 C2A H2AA 110.5 . . ?
 C3 C2A H2AB 110.5 . . ?
 S1 C2A H2AA 110.5 . . ?
 S1 C2A H2AB 110.5 . . ?
 H2AA C2A H2AB 108.7 . . ?
 C3 C2 S1 106.5(12) . . ?
 C3 C2 H2A 110.4 . . ?
 C3 C2 H2B 110.4 . . ?
 S1 C2 H2A 110.4 . . ?
 S1 C2 H2B 110.4 . . ?
 H2A C2 H2B 108.6 . . ?

loop_
  _geom_torsion_atom_site_label_1
  _geom_torsion_atom_site_label_2
  _geom_torsion_atom_site_label_3
  _geom_torsion_atom_site_label_4
  _geom_torsion
  _geom_torsion_site_symmetry_1
  _geom_torsion_site_symmetry_2
  _geom_torsion_site_symmetry_3
  _geom_torsion_site_symmetry_4
  _geom_torsion_publ_flag
 C1 S1 C2A C3 19.3(11) . . . . ?
 C1 S1 C2 C3 -17.6(19) . . . . ?
 C4 C3 N1 C1 129.3(8) . . . . ?
 C4 C3 N1 C5 -61.5(9) . . . . ?
 C4 C3 C2A S1 -141.3(9) . . . . ?
 C4 C3 C2 S1 -116.4(14) . . . . ?
 C5 C6 C7 C8 178.4(6) . . . . ?
 C5 C6 C11 C10 -178.4(6) . . . . ?
 C6 C5 N1 C1 -101.9(7) . . . . ?
 C6 C5 N1 C3 89.3(7) . . . . ?
 C6 C7 C8 C9 0.4(9) . . . . ?
 C7 C6 C11 C10 0.1(10) . . . . ?
 C7 C8 C9 C10 -0.5(10) . . . . ?
 C7 C8 C9 O3 -179.6(6) . . . . ?
 C8 C9 C10 C11 0.5(10) . . . . ?
 C8 C9 O3 C12 -4.7(9) . . . . ?
 C9 C10 C11 C6 -0.3(10) . . . . ?
 C10 C9 O3 C12 176.2(6) . . . . ?
 C11 C6 C7 C8 -0.2(9) . . . . ?
 N1 C1 S1 C2A -11.1(8) . . . . ?
 N1 C1 S1 C2 11.6(12) . . . . ?
 N1 C3 C4 O2 -179.1(7) . . . . ?
 N1 C3 C2A S1 -22.6(13) . . . . ?
 N1 C3 C2 S1 19(2) . . . . ?
 N1 C5 C6 C7 31.4(8) . . . . ?
 N1 C5 C6 C11 -150.1(6) . . . . ?
 O1 C1 N1 C3 176.9(7) . . . . ?
 O1 C1 N1 C5 7.5(10) . . . . ?
 O1 C1 S1 C2A 170.3(9) . . . . ?
 O1 C1 S1 C2 -167.0(13) . . . . ?
 O3 C9 C10 C11 179.6(6) . . . . ?
 S1 C1 N1 C3 -1.6(7) . . . . ?
 S1 C1 N1 C5 -171.0(5) . . . . ?
 C2A C3 C4 O2 -63.4(11) . . . . ?
 C2A C3 N1 C1 16.3(11) . . . . ?
 C2A C3 N1 C5 -174.5(10) . . . . ?
 C2 C3 C4 O2 -44.3(16) . . . . ?
 C2 C3 N1 C1 -12.2(17) . . . . ?
 C2 C3 N1 C5 157.0(16) . . . . ?

_shelx_res_file
;
TITL bjm04_0m_a.res in P2(1)
    bjm04_0m.res
    created by SHELXL-2018/3 at 17:08:02 on 07-Jan-2021
REM Old TITL BJm04_0m in P21/m #11
REM SHELXT solution in P2(1): R1 0.194, Rweak 0.036, Alpha 0.009
REM <I/s> 7.846 for 4 systematic absences, Orientation as input
REM Flack x = 0.081 ( 0.095 ) from 724 Parsons' quotients
REM Formula found by SHELXT: C14 O2 S
CELL 0.71073 5.5075 5.6395 19.5243 90 93.936 90
ZERR 2 0.0016 0.0015 0.0057 0 0.009 0
LATT -1
SYMM -X,0.5+Y,-Z
SFAC C H N O S
UNIT 24 30 2 6 2
SADI S1 C2A S1 C2
SIMU 0.004 0.008 2 C2A C2
SADI C3 C2A C3 C2

L.S. 10
PLAN  2 0 0
SIZE 0.35 0.3 0.12
TEMP -123.15
CONF
list 4
MORE -1
BOND $H
fmap 2
acta
SHEL 20 0.77
TWIN -1 0 0 0 -1 0 0 0 -1 2
OMIT 0 0 1
REM <olex2.extras>
REM <HklSrc "%.\\BJm04_0m.hkl">
REM </olex2.extras>

WGHT    0.133600
BASF   0.00394
FVAR       1.29911   0.64687
C1    1    0.070089    0.297363    0.853645    11.00000    0.04315    0.02321 =
         0.04841   -0.00403   -0.01907    0.00165
C3    1    0.308821    0.646565    0.873977    11.00000    0.03982    0.02948 =
         0.05366   -0.01159   -0.01546   -0.00046
PART 1
AFIX  13
H3A   2    0.216770    0.794845    0.883049    21.00000   -1.20000
AFIX  13
PART 2
H3B   2    0.221022    0.801299    0.868373   -21.00000   -1.20000
AFIX   0
PART 0
C4    1    0.554330    0.702224    0.849451    11.00000    0.06614    0.08030 =
         0.04405   -0.01426    0.00174   -0.03722
AFIX  23
H4A   2    0.646084    0.553485    0.843573    11.00000   -1.20000
H4B   2    0.535470    0.783561    0.804466    11.00000   -1.20000
AFIX   0
C5    1    0.100738    0.561777    0.756679    11.00000    0.04625    0.02753 =
         0.04517    0.00300   -0.02045   -0.00586
AFIX  23
H5A   2    0.074601    0.735461    0.755725    11.00000   -1.20000
H5B   2   -0.056663    0.485802    0.742343    11.00000   -1.20000
AFIX   0
C6    1    0.279521    0.501217    0.705055    11.00000    0.04146    0.01741 =
         0.04030    0.00127   -0.01418   -0.00434
C7    1    0.430067    0.300151    0.711348    11.00000    0.05392    0.02721 =
         0.03665    0.00725   -0.01102   -0.00490
AFIX  43
H7    2    0.422078    0.200158    0.750287    11.00000   -1.20000
AFIX   0
C8    1    0.588023    0.245326    0.662540    11.00000    0.04711    0.02867 =
         0.04102   -0.00090   -0.01351    0.00245
AFIX  43
H8    2    0.686876    0.107685    0.668063    11.00000   -1.20000
AFIX   0
C9    1    0.606046    0.387926    0.605011    11.00000    0.04734    0.04107 =
         0.02880   -0.00022   -0.00739   -0.00996
C10   1    0.456545    0.588179    0.598181    11.00000    0.05051    0.03567 =
         0.03688    0.01048   -0.01666   -0.00069
AFIX  43
H10   2    0.464006    0.688238    0.559238    11.00000   -1.20000
AFIX   0
C11   1    0.301093    0.639930    0.646933    11.00000    0.04524    0.03964 =
         0.04281    0.01230   -0.01528    0.00061
AFIX  43
H11   2    0.202214    0.777458    0.641119    11.00000   -1.20000
AFIX   0
C12   1    0.922661    0.151261    0.561225    11.00000    0.05687    0.05536 =
         0.04529   -0.00870    0.00047   -0.00058
AFIX 137
H12A  2    1.016234    0.141570    0.520397    11.00000   -1.50000
H12B  2    0.831675    0.003600    0.566145    11.00000   -1.50000
H12C  2    1.034015    0.175233    0.601975    11.00000   -1.50000
AFIX   0
N1    3    0.168864    0.492045    0.826655    11.00000    0.04438    0.03625 =
         0.03938   -0.00372   -0.00775   -0.00566
O1    4   -0.060425    0.155099    0.821176    11.00000    0.06420    0.03187 =
         0.05767    0.00107   -0.02394   -0.01250
O2    4    0.682284    0.848365    0.897495    11.00000    0.07726    0.08866 =
         0.04816   -0.00538   -0.01360   -0.05219
AFIX 147
H2    2    0.787815    0.925902    0.877918    11.00000   -1.50000
AFIX   0
O3    4    0.755097    0.347418    0.554103    11.00000    0.05544    0.04724 =
         0.03974   -0.00006   -0.00799   -0.00126
S1    5    0.145942    0.276040    0.942441    11.00000    0.05813    0.03842 =
         0.04611    0.00132   -0.01829    0.00074
PART 1
C2A   1    0.368913    0.506584    0.940697    21.00000    0.03549    0.07625 =
         0.04454   -0.00789    0.00322   -0.02198
AFIX  23
H2AA  2    0.360738    0.611430    0.981143    21.00000   -1.20000
H2AB  2    0.534532    0.438173    0.941026    21.00000   -1.20000
AFIX   0
PART 2
C2    1    0.265200    0.577409    0.946269   -21.00000    0.03381    0.07411 =
         0.04581   -0.01484    0.00101   -0.02496
AFIX  23
H2A   2    0.146494    0.686347    0.965535   -21.00000   -1.20000
H2B   2    0.419029    0.583685    0.975586   -21.00000   -1.20000
AFIX   0
HKLF 4


REM  bjm04_0m_a.res in P2(1)
REM wR2 = 0.2346, GooF = S = 1.078, Restrained GooF = 1.078 for all data
REM R1 = 0.0832 for 1979 Fo > 4sig(Fo) and 0.1064 for all 2769 data
REM 167 parameters refined using 9 restraints

END

WGHT      0.1336      0.0000

REM Highest difference peak  1.168,  deepest hole -0.512,  1-sigma level  0.093
Q1    1   0.2576  0.2844  0.9016  11.00000  0.05    1.17
Q2    1   0.0336  0.3157  0.9830  11.00000  0.05    0.85
;
_shelx_res_checksum                53817
_shelx_hkl_file
;
   1   0   0    4.10    1.80
   1   0   0    7.00    1.90
  -1   0   0    9.40    2.30
  -1   0   0    5.80    3.00
  -1   0   0    3.60    2.10
   2   0   0   69.29   12.30
  -2   0   0   55.59   11.50
   2   0   0   78.09   11.60
  -2   0   0   77.59   11.50
  -2   0   0   66.69   13.90
  -3   0   0    5.80    3.90
   3   0   0    4.30    4.40
  -3   0   0    4.00    3.60
  -3   0   0    6.90    4.10
   4   0   0  163.58   26.30
  -4   0   0  104.49   23.40
  -4   0   0  142.69   26.00
  -4   0   0  143.79   20.80
  -4   0   0  165.28   26.10
  -4   0   0  158.38   25.30
  -5   0   0   36.20   14.60
  -5   0   0   55.99   14.00
  -5   0   0   57.19   14.20
  -6   0   0   29.80    9.80
  -6   0   0   11.90   11.90
  -7   0   0    6.10   13.90
  -7   0   0    9.80   10.00
   0  -1   0   19.10    3.70
   0  -1   0   13.50    2.90
   0  -1   0   16.90    2.80
   0  -1   0    6.40    3.20
   0  -1   0   19.10    3.80
   0   1   0   32.80    5.30
   0   1   0   25.70    3.40
   0   1   0   31.90    3.50
   0   1   0   19.20    3.70
   0   1   0   21.80    3.20
   0   1   0   25.00    3.30
  -1  -1   0 4036.10  561.94
  -1  -1   0 4129.19  562.94
   1  -1   0 3946.41  561.34
   1  -1   0 4330.57  562.04
  -1  -1   0 4244.08  562.14
  -1   1   0 3962.10  562.14
   1   1   0 4381.86  563.04
   1   1   0 4291.97  562.04
  -1   1   0 3943.81  561.84
  -1   1   0 4054.69  562.34
  -1   1   0 4314.67  561.44
   1   1   0 4630.44  562.94
  -2  -1   0  464.55   60.09
  -2  -1   0  472.65   60.09
  -2  -1   0  478.25   62.19
   2  -1   0  491.45   60.19
  -2  -1   0  450.05   59.79
   2  -1   0  414.76   58.99
  -2   1   0  446.46   59.19
  -2   1   0  348.37   59.59
   2   1   0  436.96   59.79
  -2   1   0  374.56   59.09
   2   1   0  439.46   61.89
  -3  -1   0  111.99   19.30
   3  -1   0  132.79   20.80
  -3  -1   0  111.19   20.60
  -3  -1   0   77.59   18.60
  -3  -1   0  128.69   20.90
   3   1   0  157.48   26.10
  -3   1   0  152.78   21.10
  -3   1   0  116.69   17.20
   3   1   0  109.09   20.70
  -3   1   0  125.39   18.70
  -3   1   0   99.39   18.10
   4  -1   0  207.58   31.90
  -4  -1   0  131.09   29.40
  -4  -1   0  243.58   31.30
  -4   1   0  186.38   29.50
  -4   1   0  229.58   31.50
  -4   1   0  231.18   30.20
  -4   1   0  158.38   27.30
  -4   1   0  191.68   29.50
  -5  -1   0   94.69   18.40
  -5  -1   0   55.99   17.20
  -5   1   0   99.89   18.30
  -5   1   0   53.49   16.50
  -5   1   0   92.39   17.40
  -6  -1   0   16.80   13.00
  -6  -1   0   30.90   12.30
  -6   1   0   42.00   12.90
  -6   1   0   24.90    9.90
  -6   1   0   19.40   11.90
  -7  -1   0    4.80   13.10
  -7  -1   0    8.60    9.30
  -7   1   0   -7.80    7.20
  -7   1   0  -10.20   11.90
   0  -2   0 1716.43  243.18
   0  -2   0 1848.42  242.88
   0  -2   0 1943.71  242.08
   0  -2   0 2038.30  243.08
   0  -2   0 1600.34  242.08
   0   2   0 1683.83  243.28
   0   2   0 1856.31  242.88
   0   2   0 1985.70  242.28
   0   2   0 1894.01  242.88
   0   2   0 1835.32  242.18
   0   2   0 1518.95  241.98
  -1  -2   0  157.48   22.60
  -1  -2   0  182.58   22.60
   1  -2   0  173.18   22.90
   1  -2   0  202.78   23.70
  -1  -2   0  130.49   22.30
  -1  -2   0  156.48   23.70
  -1  -2   0  171.88   22.60
   1   2   0  147.09   23.80
  -1   2   0  145.49   22.50
   1   2   0  139.59   22.30
  -1   2   0  150.88   22.80
  -2  -2   0  433.96   62.79
   2  -2   0  498.85   60.99
  -2  -2   0  450.85   59.89
  -2  -2   0  399.96   60.59
  -2  -2   0  473.45   61.19
  -2  -2   0  411.46   60.59
  -2   2   0  452.95   60.89
  -2   2   0  470.85   59.39
   2   2   0  512.15   63.39
   2   2   0  411.66   61.79
   2   2   0  356.36   60.29
  -2   2   0  382.96   60.99
  -2   2   0  436.26   60.39
   3  -2   0  131.69   20.20
  -3  -2   0  208.18   23.60
  -3  -2   0  116.49   20.00
   3   2   0  135.89   26.70
  -3   2   0  137.79   20.40
  -3   2   0  158.88   22.20
  -3   2   0  129.29   21.50
  -4  -2   0   42.60   12.60
   4  -2   0   32.70   11.10
  -4  -2   0   50.39    7.90
  -4  -2   0   22.30   11.00
  -4   2   0   44.80   11.10
  -4   2   0   38.00   10.50
  -4   2   0   50.89    9.90
  -4   2   0   29.30    8.40
   4   2   0   47.70   16.20
  -5  -2   0   83.39   18.20
  -5  -2   0   68.69   11.50
  -5  -2   0   58.59   19.40
  -5   2   0   50.19   14.60
  -5   2   0   51.49   12.70
  -5   2   0   66.89   14.70
  -6  -2   0    6.70    8.30
  -6  -2   0    2.10   13.20
  -6   2   0    6.70   11.00
  -6   2   0   -3.10    5.60
   0  -3   0   25.40    6.40
   0  -3   0   11.40    6.10
   0  -3   0   26.30    4.20
   0  -3   0   20.80    4.30
   0  -3   0   15.20    5.50
   0   3   0   24.10    4.50
   0   3   0   24.70    7.40
   0   3   0   21.70    6.00
   0   3   0    6.00    5.30
  -1  -3   0  807.32  101.49
  -1  -3   0  742.03  100.99
  -1  -3   0  701.73  102.59
  -1  -3   0  654.73  100.39
   1  -3   0  775.42  101.79
   1  -3   0  875.51  102.39
  -1  -3   0  755.82  101.09
  -1  -3   0  738.03  101.19
  -1  -3   0  711.73  100.49
  -1   3   0  716.43  102.29
   1   3   0  749.92  100.79
   1   3   0  738.93  102.79
   2  -3   0  244.58   37.30
  -2  -3   0  245.18   37.30
  -2  -3   0  291.67   37.40
  -2  -3   0  263.67   36.60
   2   3   0  233.38   36.80
  -2   3   0  231.08   37.20
   2   3   0  290.47   40.00
  -3  -3   0  193.08   30.80
  -3  -3   0  268.17   33.70
  -3  -3   0  199.48   34.80
  -3   3   0  195.48   29.90
  -3   3   0  210.08   30.00
   3   3   0  293.07   38.20
  -3   3   0  220.78   32.40
  -4  -3   0  107.49   24.70
  -4  -3   0  128.39   21.50
  -4  -3   0  159.38   27.40
  -4   3   0  134.29   21.70
  -4   3   0  129.09   24.40
  -4   3   0  145.89   22.00
  -4   3   0  152.98   23.10
   4   3   0  141.59   32.00
  -5  -3   0    6.60    8.10
  -5  -3   0   -0.10   11.00
   5   3   0   10.80   14.20
  -5   3   0   -0.80    6.10
  -5   3   0    3.00    5.00
  -5   3   0   -1.20    7.30
  -6  -3   0   48.00   21.90
  -6  -3   0   10.00    9.90
  -6   3   0   34.40   10.10
   0  -4   0  340.57   46.50
   0  -4   0  345.27   48.90
   0  -4   0  338.07   48.90
   0   4   0  333.87   50.09
   1  -4   0   77.19   14.90
  -1  -4   0   82.69   12.10
  -1  -4   0   49.60   13.50
  -1  -4   0   66.39   12.70
  -1  -4   0   77.39   12.20
   1  -4   0   66.19   14.90
  -1  -4   0   92.09   15.30
  -1   4   0   65.59   10.70
   1   4   0   57.09   12.40
   1   4   0   72.09   17.50
  -1   4   0  104.39   20.20
  -2  -4   0   19.80    7.00
  -2  -4   0   25.80    8.20
  -2  -4   0   32.40    8.80
   2  -4   0    6.80    6.80
  -2  -4   0   15.90    6.50
  -2  -4   0   31.00    8.50
   2   4   0    9.90    5.20
   2   4   0   22.20   11.00
  -2   4   0   27.00   10.70
  -3  -4   0  514.55   59.29
  -3  -4   0  339.67   57.89
  -3  -4   0  334.77   56.69
  -3   4   0  427.26   58.69
  -3   4   0  391.66   55.09
   3   4   0  468.45   63.19
  -4  -4   0   50.19   11.10
  -4  -4   0   66.79   15.10
  -4  -4   0   27.30   13.40
   4   4   0   47.20   19.20
  -4   4   0   27.70   11.30
  -4   4   0   48.20    7.80
  -5  -4   0  -11.50   11.90
  -5  -4   0   10.70    9.00
  -5   4   0    0.10    4.00
   5   4   0   13.70   16.20
  -6  -4   0  -14.50   16.10
   6   4   0   -1.90   24.20
   0  -5   0   -2.00    5.40
   0  -5   0   -1.30    2.80
   0  -5   0   -2.60    4.60
   0   5   0    4.30    8.40
   1  -5   0  370.76   50.79
  -1  -5   0  358.16   48.00
  -1  -5   0  322.87   51.49
  -1  -5   0  363.06   49.90
   1  -5   0  252.47   50.19
  -1   5   0  358.46   52.49
   1   5   0  304.77   51.89
  -2  -5   0  138.89   22.50
  -2  -5   0  127.99   23.40
   2  -5   0  105.49   23.60
  -2  -5   0  114.79   21.60
  -2  -5   0  123.09   23.60
   2   5   0  116.49   27.70
  -2   5   0  154.48   29.40
  -3  -5   0   23.60   10.30
  -3  -5   0   10.40    6.70
  -3  -5   0    4.40    7.10
  -3  -5   0   25.90   11.10
  -3   5   0   13.50    9.00
  -3   5   0   13.90   13.70
   3   5   0   27.00   16.40
  -4  -5   0    9.70    9.10
  -4  -5   0    4.80    7.30
  -4  -5   0    9.40   10.50
  -4  -5   0   -3.30   10.10
   4   5   0    9.00   16.90
  -4   5   0   13.10    9.80
  -5  -5   0   -4.70   11.00
  -5  -5   0   -4.80   12.20
   5   5   0    0.80   20.00
   0  -6   0   99.49   23.50
   0  -6   0  104.39   23.70
   0   6   0  190.38   31.70
   1  -6   0   38.40   13.00
  -1  -6   0   40.50   12.60
  -1  -6   0   17.70   10.60
   1  -6   0   48.50   15.30
   1   6   0   90.09   21.00
  -1   6   0   80.09   20.70
  -2  -6   0   31.00   11.50
   2  -6   0   32.50   12.80
  -2  -6   0   32.90   11.60
  -2   6   0   37.30   17.50
   2   6   0   28.50   16.60
  -3  -6   0   55.39   17.20
  -3  -6   0   45.20   15.10
  -3   6   0   76.39   22.40
   3   6   0   78.79   25.70
  -3   6   0   51.29   16.80
  -4  -6   0    4.50   14.40
   4   6   0    2.60   22.00
  -4   6   0    3.50   16.90
   0  -7   0    6.60   10.10
   0  -7   0    4.40   10.80
   0   7   0   -2.80   15.60
   1  -7   0    9.00   11.50
  -1  -7   0   -9.50    9.60
  -1  -7   0    1.60    9.80
   1   7   0   13.40   18.70
  -1   7   0    2.10   15.00
  -2  -7   0   59.49   19.30
   2  -7   0   56.19   19.30
  -2  -7   0   56.09   18.00
   2   7   0   87.69   28.10
  -2   7   0   27.30   18.00
  -2   7   0   55.49   25.00
  -7   0   1    4.10    8.40
  -7   0   1    1.00   13.10
  -6   0   1  154.18   26.60
  -6   0   1  133.79   28.80
  -5   0   1   -5.40    3.90
  -5   0   1   -2.60    4.80
  -5   0   1   -1.20    6.60
  -5   0   1   -3.40    5.60
  -4   0   1  207.28   27.40
  -4   0   1  190.28   31.70
  -4   0   1  189.18   31.00
  -4   0   1  195.48   32.90
   4   0  -1  218.78   30.50
  -4   0   1  152.38   30.70
  -3   0   1   -1.70    3.40
  -3   0   1    1.30    3.70
  -3   0   1    3.20    3.20
  -3   0   1   11.00    4.20
  -3   0   1    9.10    2.40
   3   0  -1    4.90    3.60
  -2   0   1  702.43   94.09
  -2   0   1  711.63   96.99
   2   0  -1  611.44   94.99
  -2   0   1  638.94   94.99
  -2   0   1  795.02   95.19
   2   0  -1  762.52   95.09
  -1   0   1   43.00    7.50
   1   0  -1   32.60    7.30
  -1   0   1   58.09    7.70
   1   0  -1   32.30    7.20
  -1   0   1   61.99    7.50
  -1   0   1   56.49    6.70
   0   0  -1    0.10    0.30
   0   0   1    0.00    0.20
   0   0   1   -0.10    0.10
   0   0   1    0.10    0.20
   0   0  -1    0.00    0.10
   0   0  -1    0.00    0.10
   1   0   1 4665.13  594.34
  -1   0  -1 4357.36  594.34
   1   0   1 4403.56  595.34
  -1   0  -1 3952.10  594.74
  -1   0  -1 4761.62  594.44
  -2   0  -1   99.29   17.20
  -2   0  -1  104.69   19.60
   2   0   1   92.59   15.80
   2   0   1   94.89   17.10
  -2   0  -1  113.49   15.50
  -2   0  -1  115.99   16.70
  -3   0  -1  124.99   22.60
   3   0   1  115.99   22.40
  -3   0  -1  132.29   21.70
  -3   0  -1  151.18   20.40
  -4   0  -1  170.68   28.80
  -4   0  -1  135.29   25.80
  -4   0  -1  188.88   29.10
  -5   0  -1   34.60   14.50
  -5   0  -1   58.69   14.40
  -5   0  -1   67.89   15.20
  -6   0  -1    2.70    8.20
  -6   0  -1    6.40    7.20
  -6   0  -1    2.30   10.20
  -7   0  -1    7.00   13.40
  -7   0  -1   25.90   12.20
  -7  -1   1   -0.20   12.30
  -7  -1   1   11.90   11.00
  -7   1   1   -3.70   12.60
  -7   1   1   -1.90    8.10
  -6  -1   1   34.70   16.70
  -6  -1   1   24.90   11.40
  -6   1   1   28.10   12.90
  -6   1   1   33.80   10.80
  -5  -1   1   26.30   13.20
  -5  -1   1   62.79   14.60
  -5   1   1   43.20   12.70
  -5   1   1   39.20   11.20
  -5   1   1   36.30   10.30
  -4  -1   1  121.09   26.50
  -4  -1   1  174.88   29.60
   4  -1  -1  199.98   29.00
  -4   1   1  168.48   24.40
  -4   1   1  156.68   26.40
  -4   1   1  193.68   27.00
  -4   1   1  175.98   26.20
  -4   1   1  160.48   27.00
  -3  -1   1   43.90   11.00
   3  -1  -1   70.79   12.10
  -3  -1   1   55.19   11.40
  -3  -1   1   37.00   10.40
   3   1  -1   70.59   13.00
  -3   1   1   70.39   10.10
  -3   1   1   39.90    9.60
   3   1  -1   73.09   16.30
  -3   1   1   62.79   11.50
  -3   1   1   55.89   11.10
   2  -1  -1  975.70  132.49
  -2  -1   1  995.50  133.09
  -2  -1   1  995.50  135.09
  -2  -1   1 1158.08  133.49
   2  -1  -1 1034.90  132.99
  -2   1   1  877.61  132.79
   2   1  -1  812.82  133.29
  -2   1   1  993.70  132.49
  -2   1   1 1054.99  132.49
   2   1  -1  939.61  134.79
   2   1  -1  950.60  133.09
  -1  -1   1 6186.28  808.02
  -1  -1   1 5513.95  809.12
  -1  -1   1 6428.36  808.52
   1  -1  -1 6499.45  807.92
  -1  -1   1 5241.08  808.32
   1  -1  -1 6775.42  808.42
   1   1  -1 6676.13  808.52
   1   1  -1 5386.56  808.32
  -1   1   1 6127.79  808.22
   1   1  -1 5614.24  809.12
  -1   1   1 5857.61  807.92
   0  -1  -1 5226.28  643.44
   0  -1   1 4625.64  643.44
   0  -1   1 5187.98  643.44
   0  -1  -1 4881.51  643.24
   0   1  -1 4554.94  643.34
   0   1  -1 4987.40  643.04
   0   1   1 4549.54  643.74
   0   1   1 5188.88  643.14
   0   1   1 4301.07  642.94
   0   1   1 4486.05  643.24
   1  -1   1 3119.29  408.46
  -1  -1  -1 2991.40  408.26
  -1  -1  -1 2922.31  408.86
  -1  -1  -1 2981.90  408.16
   1  -1   1 3201.48  408.66
  -1  -1  -1 3061.39  409.16
  -1   1  -1 3061.89  407.46
  -1   1  -1 3137.79  407.46
   1   1   1 2838.62  408.06
   1   1   1 3081.09  408.16
  -1   1  -1 3032.90  408.06
  -1   1  -1 2952.00  408.36
  -1   1  -1 2802.72  408.36
   1   1   1 3385.46  409.06
   1   1   1 2993.90  409.06
  -2  -1  -1  252.87   37.90
  -2  -1  -1  281.37   36.10
   2  -1   1  250.87   35.20
   2   1   1  266.17   38.30
  -2   1  -1  230.18   35.20
  -2   1  -1  248.58   35.50
  -2   1  -1  243.18   36.30
  -2   1  -1  272.77   35.30
  -3  -1  -1  166.38   31.60
  -3  -1  -1  181.78   31.40
  -3  -1  -1  188.88   30.70
   3  -1   1  237.18   31.80
   3   1   1  219.58   32.30
   3   1   1  247.88   34.80
  -3   1  -1  206.58   30.30
  -3   1  -1  213.48   30.00
  -3   1  -1  214.18   31.30
  -3   1  -1  226.08   30.20
  -4  -1  -1   16.50    9.10
  -4  -1  -1   10.20    7.00
   4  -1   1   12.80    7.00
  -4  -1  -1    9.50    6.70
  -4   1  -1   27.00    8.90
  -4   1  -1   10.40    5.30
  -4   1  -1    7.70    5.00
  -4   1  -1   18.80    6.50
  -5  -1  -1   84.79   16.60
  -5  -1  -1   44.50   14.80
  -5   1  -1   73.59   14.60
  -5   1  -1   64.59   15.80
  -5   1  -1   46.70   14.80
  -6  -1  -1    4.40    7.90
  -6  -1  -1    7.40   12.40
  -6   1  -1    6.90    6.70
  -6   1  -1    8.70   11.00
  -6   1  -1   10.80    9.10
  -7  -1  -1   14.70   16.30
  -7  -1  -1   11.40   10.70
  -7   1  -1    4.40   13.10
  -7   1  -1   18.10   10.50
  -6  -2   1    4.60    7.90
  -6  -2   1    0.10   11.10
  -6   2   1   -1.70    5.50
  -6   2   1    0.90   10.70
  -5  -2   1   43.00   12.90
  -5  -2   1   19.30   12.40
  -5   2   1   54.99   12.20
  -5   2   1   62.49   13.20
  -5   2   1   40.10   10.70
  -4  -2   1   -3.70    5.40
  -4  -2   1    1.70    7.40
  -4  -2   1   15.50    3.80
  -4   2   1   25.10    6.50
  -4   2   1    6.30    6.10
   4   2  -1   26.80   13.80
  -4   2   1   12.90    5.70
  -4   2   1   13.20    6.40
  -3  -2   1  481.25   52.39
  -3  -2   1  331.37   49.50
  -3  -2   1  280.17   51.09
   3  -2  -1  304.97   49.60
   3   2  -1  512.55   56.69
  -3   2   1  368.86   51.09
  -3   2   1  355.66   50.39
  -3   2   1  383.76   50.09
  -2  -2   1  137.09   14.40
  -2  -2   1   72.79   12.00
  -2  -2   1   65.39   13.00
  -2  -2   1   80.39   16.90
   2  -2  -1   70.69   12.90
   2  -2  -1   72.89   11.10
  -2  -2   1   61.29   12.90
  -2   2   1   66.39   13.70
  -2   2   1   79.39   13.20
  -2   2   1   84.29   11.40
   2   2  -1   70.39   14.80
   2   2  -1   51.59   12.50
   2   2  -1  100.39   17.80
  -2   2   1   90.09   13.90
   1  -2  -1 1485.05  187.58
  -1  -2   1 1384.86  187.18
  -1  -2   1 1297.27  186.88
  -1  -2   1 1425.06  187.08
  -1  -2   1 1435.26  187.08
  -1  -2   1 1343.17  188.08
   1   2  -1 1407.06  187.18
   1   2  -1 1376.26  186.98
   1   2  -1 1464.25  188.28
  -1   2   1 1360.36  187.28
  -1   2   1 1406.66  186.08
  -1   2   1 1445.86  187.68
   1   2  -1 1234.18  186.98
   0  -2   1  463.25   58.69
   0  -2  -1  454.75   58.89
   0  -2   1  436.56   59.59
   0  -2  -1  469.85   59.69
   0  -2  -1  479.45   59.49
   0  -2  -1  440.56   58.69
   0  -2  -1  394.26   59.89
   0  -2   1  380.16   59.49
   0  -2   1  435.76   59.59
   0  -2  -1  391.96   58.29
   0   2  -1  395.86   59.69
   0   2   1  428.86   58.79
   0   2  -1  442.16   59.59
   0   2   1  446.06   59.39
   0   2  -1  446.96   58.69
   0   2   1  437.16   59.39
   0   2  -1  407.36   58.59
   0   2   1  427.66   60.29
   0   2  -1  448.66   59.49
   0   2   1  502.35   58.99
   1  -2   1   68.99   11.30
   1  -2   1   57.09   11.70
  -1  -2  -1   65.59   10.90
  -1  -2  -1   45.10   10.40
  -1  -2  -1   65.69   12.90
  -1  -2  -1   70.39   10.70
  -1  -2  -1   68.89   11.50
  -1   2  -1   47.00   10.50
   1   2   1   64.69   11.00
   1   2   1   64.89   10.60
  -1   2  -1   67.89   11.30
   1   2   1   82.39   14.50
  -2  -2  -1  603.14   90.99
  -2  -2  -1  716.73   91.59
  -2  -2  -1  625.24   91.09
  -2  -2  -1  634.84   90.29
  -2  -2  -1  632.94   92.89
  -2   2  -1  682.83   90.89
   2   2   1  773.62   93.69
  -2   2  -1  722.13   89.69
   2   2   1  584.04   90.69
  -2   2  -1  652.53   91.39
  -2   2  -1  609.84   91.99
  -2   2  -1  689.73   89.69
   2   2   1  669.63   92.39
  -3  -2  -1   77.59   19.60
  -3  -2  -1   96.19   18.90
  -3   2  -1  120.89   20.60
  -3   2  -1  130.99   18.00
  -3   2  -1  117.09   17.80
   3   2   1  142.39   25.90
  -4  -2  -1   51.69   13.80
   4  -2   1   60.89   14.20
  -4  -2  -1   76.89   16.70
  -4   2  -1   69.59   14.50
  -4   2  -1   37.90   10.50
  -4   2  -1   67.59   12.30
   4   2   1   62.79   19.00
  -5  -2  -1   44.10   14.50
  -5  -2  -1   42.50   17.00
  -5  -2  -1   52.99    9.20
  -5   2  -1   24.30   10.20
  -5   2  -1   63.29   15.80
  -5   2  -1   64.69   14.90
   5   2   1   70.19   24.00
  -6  -2  -1   46.70   13.70
  -6  -2  -1   31.10   17.20
  -6   2  -1   40.60   15.20
  -6   2  -1   32.20   11.40
  -6  -3   1    9.70   16.10
  -6  -3   1   13.90   11.70
  -6   3   1   25.00    9.30
  -5  -3   1   44.60   14.40
  -5  -3   1   23.30   13.90
   5   3  -1   76.39   25.20
  -5   3   1   42.50   10.10
  -5   3   1   35.40   12.00
  -5   3   1   50.39   12.30
  -4  -3   1   48.70   14.50
  -4  -3   1   66.09   11.00
  -4  -3   1   51.49   13.80
   4   3  -1   85.29   21.80
  -4   3   1   50.59   10.40
  -4   3   1   36.00   12.00
  -4   3   1   63.09   12.10
  -4   3   1   57.69   11.30
   3  -3  -1   39.10    9.60
  -3  -3   1   15.00    8.00
  -3  -3   1   32.10    7.50
  -3  -3   1   39.50   10.60
  -3   3   1   33.70    9.10
   3   3  -1   32.00   13.10
  -3   3   1   33.90    6.80
  -3   3   1   36.70    7.30
  -3   3   1   37.10    6.70
  -2  -3   1  363.86   45.90
  -2  -3   1  316.97   46.20
  -2  -3   1  283.57   46.10
   2  -3  -1  396.46   47.20
   2   3  -1  295.97   46.00
  -2   3   1  363.16   46.90
   2   3  -1  392.16   49.20
  -2   3   1  292.87   44.20
  -2   3   1  329.47   44.10
  -1  -3   1   84.69   15.10
   1  -3  -1   79.39   16.00
  -1  -3   1   70.09   14.90
  -1  -3   1   93.19   18.30
  -1  -3   1   86.89   14.90
  -1  -3   1   89.29   15.90
  -1  -3   1  118.09   15.60
   1  -3  -1   66.39   15.10
   1   3  -1   93.49   17.70
  -1   3   1   85.09   17.90
   1   3  -1   81.69   14.80
  -1   3   1  104.29   18.60
  -1   3   1  106.89   13.10
   0  -3   1  579.84   70.89
   0  -3  -1  533.85   70.69
   0  -3   1  549.54   70.79
   0  -3   1  528.05   69.09
   0  -3  -1  591.64   69.49
   0  -3  -1  545.35   69.19
   0  -3  -1  540.25   70.49
   0  -3   1  443.96   70.49
   0  -3  -1  472.15   70.99
   0   3   1  450.85   71.19
   0   3  -1  431.96   71.09
   0   3  -1  561.94   70.69
   0   3  -1  522.95   69.29
   0   3   1  534.75   70.29
   0   3  -1  437.66   69.09
   0   3  -1  481.55   70.99
   0   3   1  499.65   69.29
  -1  -3  -1 1412.86  185.48
  -1  -3  -1 1416.96  186.08
  -1  -3  -1 1340.27  185.38
   1  -3   1 1326.37  186.48
  -1  -3  -1 1396.76  186.18
   1  -3   1 1401.76  186.88
  -1  -3  -1 1453.25  185.98
   1   3   1 1311.17  187.58
   1   3   1 1438.66  185.78
  -1   3  -1 1207.88  186.58
   1   3   1 1407.16  185.78
  -2  -3  -1  273.37   40.10
  -2  -3  -1  266.47   40.50
  -2  -3  -1  276.87   40.90
   2  -3   1  308.77   41.20
   2   3   1  303.67   43.40
  -2   3  -1  308.57   41.50
   2   3   1  257.47   40.20
  -3  -3  -1   49.90   13.20
  -3  -3  -1   51.29   10.30
  -3  -3  -1   42.30   12.40
  -3   3  -1   52.59    8.90
   3   3   1   56.19   17.70
  -3   3  -1   50.59   12.20
  -3   3  -1   53.79    9.00
  -4  -3  -1   27.60   11.50
  -4  -3  -1   63.39   14.50
  -4  -3  -1   47.90    9.70
   4   3   1   53.99   19.00
  -4   3  -1   45.40    9.30
  -4   3  -1   33.80    9.10
  -4   3  -1   55.79   13.10
  -5  -3  -1   -7.20    5.80
  -5  -3  -1   -2.60    9.70
  -5   3  -1   10.60    8.70
  -5   3  -1    0.70    6.50
   5   3   1   23.20   17.40
  -5   3  -1    1.80    4.50
  -6  -3  -1   -7.50    6.90
  -6  -3  -1   -2.20   15.10
  -6   3  -1   -7.20    5.00
  -6  -4   1    6.00   17.20
  -6   4   1    5.40    7.20
   6   4  -1   -7.30   19.80
  -5  -4   1   32.20   18.50
  -5  -4   1   39.30   13.70
  -5   4   1   31.40    8.10
   5   4  -1   51.19   21.80
  -4  -4   1   38.00   12.00
  -4  -4   1   25.90    8.20
  -4  -4   1   47.60   14.90
   4   4  -1   17.20   16.40
  -4   4   1   35.90   11.00
  -4   4   1   28.30    6.00
  -3  -4   1  486.05   60.09
  -3  -4   1  361.06   57.89
  -3  -4   1  300.17   58.69
   3  -4  -1  404.36   59.49
  -3   4   1  430.56   56.59
   3   4  -1  531.55   65.09
  -3   4   1  394.36   59.29
   2  -4  -1  127.39   30.40
  -2  -4   1  228.08   30.70
  -2  -4   1  243.58   34.30
  -2  -4   1  219.48   30.40
  -2  -4   1  190.98   31.00
  -2   4   1  247.18   37.30
   2   4  -1  235.88   34.00
   2   4  -1  147.59   30.30
  -1  -4   1   36.30    7.00
   1  -4  -1   38.10   10.50
  -1  -4   1   26.90    8.50
   1  -4  -1   31.40    9.10
  -1  -4   1   28.30    9.20
  -1  -4   1   28.70    7.90
  -1  -4   1   35.70    6.90
  -1   4   1   34.90   12.30
   1   4  -1   33.90    7.80
   1   4  -1   48.50   13.60
  -1   4   1   35.70    6.60
   0  -4  -1  408.26   50.29
   0  -4   1  325.47   51.59
   0  -4   1  407.76   52.49
   0  -4  -1  365.46   51.89
   0  -4  -1  418.16   52.39
   0  -4   1  344.67   49.50
   0   4  -1  328.07   52.59
   0   4  -1  369.16   49.99
   0   4   1  325.77   52.79
  -1  -4  -1  590.94   85.39
   1  -4   1  622.64   85.99
   1  -4   1  631.34   86.29
  -1  -4  -1  599.44   83.79
  -1  -4  -1  666.93   84.89
  -1  -4  -1  625.64   85.29
  -1  -4  -1  573.74   83.59
   1   4   1  619.84   87.59
  -1   4  -1  645.54   86.99
  -2  -4  -1  122.49   18.30
  -2  -4  -1   86.89   16.70
  -2  -4  -1   81.39   16.60
   2  -4   1   54.69   16.10
  -2  -4  -1   91.19   16.90
  -2  -4  -1   88.29   16.70
  -2   4  -1  106.09   19.60
   2   4   1  100.79   21.80
   2   4   1   79.89   15.90
  -2   4  -1  102.19   21.10
  -3  -4  -1  209.48   36.50
  -3  -4  -1  212.88   35.30
  -3  -4  -1  246.78   36.20
  -3   4  -1  225.78   37.60
   3   4   1  260.77   44.20
  -4  -4  -1   64.39   12.60
  -4  -4  -1   92.19   17.40
  -4  -4  -1   46.80   15.00
  -4   4  -1   49.30    9.10
   4   4   1   85.29   24.30
  -4   4  -1   60.89   14.20
  -5  -4  -1   -7.60   11.70
  -5  -4  -1    8.90   10.20
  -5   4  -1    3.90    4.30
   5   4   1   16.10   20.40
  -6  -4  -1   -5.30   16.80
   6   4   1  -13.20   23.00
  -5  -5   1   -1.70   10.30
  -5  -5   1   -6.20   11.00
   5   5  -1    6.30   21.00
  -4  -5   1   16.30   11.20
  -4  -5   1   29.20   10.10
  -4  -5   1   36.30   14.00
  -4   5   1   22.20   10.60
   4   5  -1   33.00   18.60
  -3  -5   1   36.20    9.90
  -3  -5   1   28.90   12.30
  -3  -5   1    7.80    8.70
  -3  -5   1   21.90   10.50
   3  -5  -1   20.10   10.20
  -3   5   1   24.60   10.20
   3   5  -1   31.50   16.80
  -3   5   1   19.40   13.90
  -2  -5   1  160.78   18.40
   2  -5  -1   48.60   15.50
  -2  -5   1  107.69   19.50
  -2  -5   1   51.69   14.70
  -2  -5   1   53.49   15.10
   2   5  -1  110.09   23.30
  -2   5   1  122.09   23.60
  -1  -5   1  105.49   20.30
   1  -5  -1   57.49   17.50
  -1  -5   1   93.79   19.40
  -1  -5   1  107.79   17.80
   1  -5  -1  109.19   21.40
   1   5  -1  134.49   24.50
   1   5  -1  116.49   21.80
  -1   5   1  145.59   26.60
   0  -5  -1  118.89   21.60
   0  -5   1   81.59   20.60
   0  -5   1  105.49   17.00
   0  -5  -1  103.29   21.40
   0  -5  -1  127.89   17.60
   0  -5   1  101.59   20.90
   0   5   1  164.18   28.00
   0   5  -1  178.58   27.80
  -1  -5  -1   97.69   19.70
   1  -5   1   83.79   20.70
  -1  -5  -1  102.19   18.40
   1  -5   1   74.69   19.80
  -1  -5  -1  131.09   21.50
   1   5   1  152.08   27.60
  -1   5  -1  153.38   26.50
  -2  -5  -1  391.46   48.60
   2  -5   1  276.07   50.49
  -2  -5  -1  333.77   48.90
  -2  -5  -1  313.57   48.10
  -2  -5  -1  269.17   49.30
  -2   5  -1  332.77   50.39
   2   5   1  347.87   53.19
  -2   5  -1  334.27   51.89
  -3  -5  -1   16.50    8.70
  -3  -5  -1   29.20   11.30
  -3  -5  -1   30.80   10.80
  -3  -5  -1   21.00    8.80
  -3   5  -1    8.20   13.10
  -3   5  -1   17.60   10.40
   3   5   1   61.19   21.60
  -4  -5  -1   11.90   10.60
  -4  -5  -1   -1.20   11.30
  -4  -5  -1    7.10    9.00
  -4  -5  -1    4.50    8.10
   4   5   1   12.80   17.20
  -4   5  -1   10.50    9.90
  -5  -5  -1    6.00   16.00
  -5  -5  -1   20.70   11.60
   5   5   1   -6.10   20.10
  -4  -6   1    5.70   14.10
  -4  -6   1    3.60   13.30
  -4   6   1    1.00   15.50
   4   6  -1   13.20   21.10
  -3  -6   1   63.79   18.10
   3  -6  -1   55.99   15.70
  -3  -6   1   37.10   13.50
  -3   6   1   54.79   17.10
   3   6  -1   80.59   26.40
  -3   6   1   58.89   20.50
   2  -6  -1   77.79   22.70
  -2  -6   1  111.29   24.00
  -2  -6   1  107.89   23.10
  -2   6   1  141.99   31.10
   2   6  -1  130.79   30.90
   1  -6  -1   67.39   18.60
   1  -6  -1   92.39   21.40
  -1  -6   1   63.99   17.90
  -1  -6   1   96.49   21.20
   1   6  -1   86.69   23.50
  -1   6   1  107.39   26.00
   0  -6   1   59.79   17.50
   0  -6  -1   65.39   16.80
   0  -6  -1   57.79   16.50
   0  -6   1   67.79   17.20
   0   6   1   72.79   21.00
   0   6  -1   95.39   22.60
   1  -6   1   64.99   20.70
  -1  -6  -1   96.09   21.50
   1  -6   1   87.49   21.70
  -1  -6  -1  112.49   22.40
   1   6   1  143.29   29.40
  -1   6  -1  188.58   31.30
   2  -6   1   16.80   11.90
  -2  -6  -1   52.99   14.20
  -2  -6  -1   47.90   12.90
   2   6   1    9.40   15.80
  -2   6  -1   47.20   18.70
  -2   6  -1   30.90   14.30
  -3  -6  -1   17.40    9.70
  -3  -6  -1    6.60    9.40
  -3   6  -1    1.30   10.30
   3   6   1   14.60   16.50
  -3   6  -1   18.80   15.20
  -4  -6  -1   -0.90   14.40
   4   6   1   26.50   24.70
  -4   6  -1   24.10   18.60
  -2  -7   1  145.79   30.30
   2  -7  -1  144.49   32.60
  -2  -7   1  160.58   34.10
  -2   7   1  157.58   39.00
   2   7  -1  199.48   41.90
  -1  -7   1   11.20   13.60
  -1  -7   1   18.40   10.70
   1  -7  -1   25.80   14.00
  -1   7   1   39.20   20.40
   1   7  -1   46.50   24.20
   0  -7  -1   -6.80   10.20
   0  -7   1    6.70   10.00
   0  -7  -1   18.90   11.00
   0  -7   1   13.30   12.90
   0   7  -1   -8.70   14.00
   0   7   1    2.00   16.00
  -1  -7  -1   -2.90   10.50
   1  -7   1   20.50   14.40
  -1  -7  -1   -1.50    9.00
   1  -7   1    0.90    8.90
   1   7   1   21.20   19.70
  -1   7  -1   17.10   15.60
  -2  -7  -1   12.40   18.50
  -2  -7  -1    8.50   10.90
  -2   7  -1   -2.20   14.20
  -2   7  -1   -3.60   16.70
   2   7   1   19.00   21.80
  -7   0   2   10.00   10.50
  -7   0   2   -5.90   10.90
  -6   0   2    2.60    9.50
  -6   0   2   -6.80    5.40
  -5   0   2   69.39   16.40
  -5   0   2   89.19   12.20
  -5   0   2   58.29   16.70
  -4   0   2    9.00    4.80
  -4   0   2   10.80    6.70
  -4   0   2    7.40    2.50
   4   0  -2    7.90    5.00
  -3   0   2  138.39   23.30
  -3   0   2  209.58   23.70
  -3   0   2  135.59   22.30
  -3   0   2  144.59   20.80
   3   0  -2  152.18   22.60
  -2   0   2 1891.01  268.47
  -2   0   2 2018.60  271.47
  -2   0   2 2336.67  269.87
   2   0  -2 1914.11  269.57
  -2   0   2 2191.78  269.77
  -2   0   2 1752.82  269.37
   2   0  -2 1971.40  269.77
  -1   0   2  677.23   83.89
  -1   0   2  724.03   83.99
   1   0  -2  545.85   83.69
   1   0  -2  565.14   83.19
   1   0  -2  626.94   83.89
   0   0  -2    1.50    0.90
   0   0  -2   -0.30    0.40
   0   0   2    0.00    0.50
   0   0   2    8.60    1.20
   0   0  -2   -0.20    0.30
   0   0   2    0.60    0.50
   0   0  -2    0.40    0.30
  -1   0  -2 1824.82  244.78
  -1   0  -2 1741.73  244.68
   1   0   2 2056.39  245.68
  -1   0  -2 1910.41  245.48
  -1   0  -2 1748.13  245.58
   1   0   2 1754.72  244.68
   1   0   2 1729.33  245.68
  -2   0  -2  194.48   29.00
   2   0   2  212.98   28.00
  -2   0  -2  181.88   27.80
   2   0   2  233.48   30.90
  -2   0  -2  171.78   29.60
   2   0   2  174.88   28.60
   2   0   2  191.38   27.80
  -2   0  -2  224.88   28.40
  -3   0  -2    2.60    4.00
  -3   0  -2    8.60    4.10
   3   0   2   -2.70    3.10
  -3   0  -2    2.20    3.20
  -4   0  -2   97.79   17.30
  -4   0  -2   63.59   13.10
  -4   0  -2   36.70   14.60
  -5   0  -2   46.30   13.30
  -5   0  -2   88.29   18.20
  -6   0  -2   41.60   16.50
  -6   0  -2   40.10   14.00
  -6   0  -2   48.00   16.30
  -7   0  -2    9.30    9.20
  -7   0  -2   14.40   14.90
  -7  -1   2    0.50    9.40
  -7  -1   2    1.60   12.30
  -7   1   2    3.10    7.90
  -7   1   2    1.20   12.40
  -6  -1   2   18.00   13.30
  -6  -1   2   -1.00    7.30
  -6   1   2   19.30   12.70
  -6   1   2    6.60    7.20
  -5  -1   2  198.48   27.10
  -5  -1   2   90.09   22.10
  -5   1   2   97.09   21.40
  -5   1   2  166.98   23.20
  -5   1   2  105.49   20.70
  -4  -1   2   37.30   12.30
   4  -1  -2   69.89   13.50
  -4  -1   2   42.40   11.90
  -4   1   2   74.99   13.10
  -4   1   2   59.49   12.90
  -4   1   2   84.09   11.30
  -4   1   2   65.49   13.00
  -4   1   2   60.89   12.40
  -3  -1   2   73.29   11.80
   3  -1  -2   96.59   15.30
  -3  -1   2   95.89   16.50
  -3  -1   2   64.79   14.80
  -3   1   2   90.49   14.70
  -3   1   2   86.79   13.50
   3   1  -2  110.89   17.70
  -3   1   2  134.99   15.10
  -3   1   2  115.59   15.90
  -2  -1   2  818.32  122.79
  -2  -1   2  816.32  121.49
  -2  -1   2  971.30  125.09
   2  -1  -2 1015.70  122.39
   2  -1  -2  828.42  122.29
  -2  -1   2 1019.50  123.09
   2  -1  -2  993.50  122.39
  -2   1   2  948.01  122.19
  -2   1   2 1049.99  122.49
   2   1  -2  977.40  124.89
  -2   1   2  777.72  122.09
  -2   1   2  870.41  122.39
   2   1  -2  885.61  122.99
   2   1  -2  748.53  122.99
   1  -1  -2 3571.94  425.86
  -1  -1   2 3188.38  425.36
  -1  -1   2 3352.66  425.96
   1  -1  -2 3551.54  425.56
  -1  -1   2 2983.30  425.76
  -1  -1   2 2746.13  426.36
  -1   1   2 3156.98  425.36
   1   1  -2 3519.35  426.06
   1   1  -2 2682.43  426.36
   1   1  -2 3158.58  425.86
  -1   1   2 3205.88  425.66
   1   1  -2 3110.89  425.36
  -1   1   2 3025.20  425.46
   0  -1   2  461.35   69.99
   0  -1  -2  421.06   69.89
   0  -1  -2  496.35   69.89
   0  -1  -2  549.65   70.09
   0  -1   2  511.45   69.79
   0  -1   2  571.34   70.59
   0   1   2  599.54   70.79
   0   1   2  552.34   70.09
   0   1   2  469.05   70.69
   0   1  -2  493.55   69.79
   0   1   2  555.24   70.09
   0   1  -2  511.25   70.09
   0   1   2  514.85   69.99
   0   1  -2  618.14   70.09
   1  -1   2 4576.84  543.85
  -1  -1  -2 3954.50  543.05
  -1  -1  -2 4611.34  544.05
  -1  -1  -2 3908.81  542.95
   1  -1   2 3887.61  543.15
  -1  -1  -2 3915.91  543.85
  -1   1  -2 4173.48  542.35
  -1   1  -2 4180.18  543.65
   1   1   2 3952.00  543.05
   1   1   2 3598.04  543.75
   1   1   2 4101.59  543.05
   1   1   2 4377.36  544.05
  -1   1  -2 3520.85  542.95
  -1   1  -2 3911.91  542.95
  -2  -1  -2  379.56   49.90
   2  -1   2  344.27   49.40
  -2  -1  -2  322.77   48.80
  -2  -1  -2  361.66   50.69
  -2  -1  -2  339.97   48.60
   2   1   2  368.76   48.80
  -2   1  -2  346.47   48.80
   2   1   2  320.57   49.50
   2   1   2  335.07   48.50
  -2   1  -2  364.16   48.00
   2   1   2  352.46   50.79
  -2   1  -2  324.37   49.10
  -2   1  -2  365.56   48.10
  -3  -1  -2  550.54   80.99
   3  -1   2  615.94   80.99
  -3  -1  -2  556.04   80.19
  -3  -1  -2  560.34   80.39
  -3   1  -2  614.04   79.29
  -3   1  -2  531.15   79.29
  -3   1  -2  645.94   81.09
  -3   1  -2  636.14   79.39
   3   1   2  634.44   83.49
   3   1   2  405.16   81.69
  -4  -1  -2   62.59   14.90
  -4  -1  -2   78.39   16.70
   4   1   2   70.69   20.60
  -4   1  -2   49.40   12.00
  -4   1  -2   67.39   12.40
  -4   1  -2   58.79   12.70
  -4   1  -2   61.39   14.90
  -5  -1  -2   26.30   13.10
  -5  -1  -2   23.70   10.20
  -5  -1  -2   34.20   12.90
  -5   1  -2   36.00   10.00
  -5   1  -2   36.40   12.40
  -6  -1  -2   51.89   14.50
  -6  -1  -2   22.40   14.70
  -6   1  -2   21.60   13.90
  -6   1  -2   36.80   12.20
  -6   1  -2   46.30   14.60
  -7  -1  -2   -0.60   12.70
  -7  -1  -2   -4.60    8.70
  -7   1  -2   11.80   14.10
  -7   1  -2    2.70    8.60
  -6  -2   2    2.30   10.50
  -6  -2   2   23.00   10.70
  -6   2   2   16.10   11.50
  -6   2   2   17.10    7.90
  -5  -2   2   30.70   13.20
  -5  -2   2   51.99   13.30
  -5   2   2   51.79   11.50
  -5   2   2   58.09   12.20
  -5   2   2   31.10   12.50
  -4  -2   2   50.89    7.80
  -4  -2   2   41.00   12.40
  -4  -2   2   39.80   13.20
  -4   2   2   52.19   12.50
  -4   2   2   39.50   10.60
  -4   2   2   49.00   10.20
   4   2  -2   53.59   18.70
  -4   2   2   45.10   10.60
   3  -2  -2  295.47   39.00
  -3  -2   2  224.88   37.30
  -3  -2   2  339.07   40.30
  -3  -2   2  189.48   39.80
  -3   2   2  234.68   38.50
   3   2  -2  303.87   42.90
  -3   2   2  293.07   38.30
  -3   2   2  249.28   38.30
  -3   2   2  353.06   38.70
  -2  -2   2  850.01  116.09
   2  -2  -2  880.81  115.79
  -2  -2   2  844.12  115.99
  -2  -2   2  915.11  115.99
  -2  -2   2  760.72  114.89
  -2  -2   2  781.82  117.49
   2  -2  -2  821.62  114.69
   2   2  -2  869.51  117.69
  -2   2   2  931.01  114.79
  -2   2   2  917.01  114.89
  -2   2   2  882.31  116.69
   2   2  -2  797.72  115.89
  -2   2   2  760.92  115.29
  -2   2   2  855.31  115.49
  -1  -2   2  447.46   61.19
  -1  -2   2  425.36   60.29
  -1  -2   2  368.16   59.99
   1  -2  -2  459.75   59.39
  -1  -2   2  483.85   60.29
   1  -2  -2  457.55   60.59
  -1   2   2  463.85   60.49
   1   2  -2  431.46   60.29
  -1   2   2  450.25   59.49
  -1   2   2  473.65   60.89
   1   2  -2  483.15   60.29
   1   2  -2  463.85   61.39
   1   2  -2  353.26   60.09
   0  -2   2  777.02  112.09
   0  -2  -2  912.41  112.29
   0  -2  -2  919.01  112.49
   0  -2  -2  742.73  111.99
   0  -2  -2  898.61  112.89
   0  -2  -2  813.42  111.89
   0  -2  -2  846.62  113.09
   0  -2   2  741.03  112.69
   0  -2   2  901.81  113.29
   0  -2   2  846.02  112.99
   0  -2  -2  819.72  113.59
   0   2   2  762.12  113.69
   0   2   2  835.32  112.39
   0   2  -2  712.03  111.99
   0   2  -2  809.52  113.09
   0   2  -2  904.31  112.29
   0   2  -2  943.91  113.29
   0   2   2  870.51  112.49
   0   2  -2  927.61  113.09
   0   2   2  812.72  112.59
  -1  -2  -2 2307.17  299.17
   1  -2   2 2206.18  299.67
   1  -2   2 2273.67  299.57
  -1  -2  -2 2276.67  299.37
  -1  -2  -2 2018.20  298.97
  -1  -2  -2 2167.08  298.77
  -1  -2  -2 2088.89  300.27
  -1  -2  -2 2300.17  299.17
   1   2   2 2330.27  299.17
   1   2   2 2108.89  300.37
  -1   2  -2 2132.99  299.47
  -1   2  -2 2157.88  299.27
   1   2   2 2525.35  300.77
   1   2   2 2269.27  299.17
  -2  -2  -2  296.47   38.30
  -2  -2  -2  275.87   50.09
  -2  -2  -2  163.48   38.30
  -2   2  -2  301.37   38.50
   2   2   2  303.17   40.40
  -2   2  -2  259.77   36.10
   2   2   2  220.38   38.70
  -2   2  -2  271.77   36.20
   2   2   2  270.77   37.80
   3  -2   2  165.78   25.50
  -3  -2  -2  144.19   24.00
  -3   2  -2  127.29   20.10
  -3   2  -2  115.09   20.60
   3   2   2  168.38   29.00
  -3   2  -2  150.98   24.40
  -4  -2  -2   75.59   16.20
  -4  -2  -2   46.10   13.70
  -4   2  -2   47.60   11.10
  -4   2  -2   57.79   14.10
  -4   2  -2   71.39   12.10
   4   2   2   96.99   21.90
  -5  -2  -2   42.20   15.90
  -5  -2  -2   47.50   14.10
   5   2   2   60.69   21.80
  -5   2  -2   31.10   12.10
  -5   2  -2   25.90    9.30
  -6  -2  -2   20.50   16.30
  -6  -2  -2    3.80    8.30
  -6   2  -2    0.40    9.20
  -6   2  -2    4.80   11.60
  -6   2  -2   -6.60    5.70
  -6  -3   2   10.50   10.20
  -6  -3   2   14.20   16.10
  -6   3   2    7.10    6.80
  -5  -3   2   40.10   14.60
  -5  -3   2   53.39   16.60
   5   3  -2   81.49   25.90
  -5   3   2   85.49   15.60
  -5   3   2   50.39   11.80
  -4  -3   2  152.68   24.50
  -4  -3   2  183.28   31.80
  -4  -3   2  131.79   27.90
   4   3  -2  252.57   40.00
  -4   3   2  173.08   26.40
  -4   3   2  172.68   26.50
  -4   3   2  178.38   26.00
  -4   3   2  166.18   27.90
  -3  -3   2   13.60    7.30
   3  -3  -2   15.10    3.60
  -3  -3   2    8.50    6.50
   3  -3  -2   16.30    6.20
  -3  -3   2   10.00    4.50
  -3   3   2   23.40    5.00
  -3   3   2   23.60    4.90
   3   3  -2   16.40   10.30
  -3   3   2   11.00    5.60
   2  -3  -2  234.88   34.00
  -2  -3   2  199.58   33.50
  -2  -3   2  261.07   34.10
  -2  -3   2  211.38   33.00
   2   3  -2  206.78   33.60
  -2   3   2  226.88   32.00
   2   3  -2  290.67   37.10
  -2   3   2  239.88   31.90
   1  -3  -2  831.72  103.99
  -1  -3   2  740.93  104.69
  -1  -3   2  830.02  106.39
  -1  -3   2  712.03  105.49
   1  -3  -2  769.72  103.89
  -1  -3   2  764.92  105.39
  -1  -3   2  778.22  106.69
  -1  -3   2  766.12  105.29
   1  -3  -2  787.12  106.09
   1   3  -2  776.12  105.49
   1   3  -2  724.43  105.19
  -1   3   2  815.52  107.29
  -1   3   2  782.32  104.29
  -1   3   2  724.73  105.79
   1   3  -2  812.82  106.99
   1   3  -2  792.92  105.29
  -1   3   2  732.43  104.09
   0  -3   2  176.18   23.60
   0  -3  -2  205.88   30.60
   0  -3  -2  195.18   23.80
   0  -3  -2  203.38   25.50
   0  -3  -2  194.68   25.20
   0  -3   2  195.48   25.60
   0  -3   2  176.98   25.10
   0  -3  -2  187.58   24.10
   0   3   2  152.38   24.10
   0   3  -2  121.39   23.50
   0   3   2  158.78   24.00
   0   3   2  165.38   24.60
   0   3   2  163.78   26.40
   0   3  -2  164.08   23.70
   0   3  -2  170.88   25.70
  -1  -3  -2  105.69   15.20
   1  -3   2   72.49   15.50
  -1  -3  -2  138.59   16.80
   1  -3   2   66.19   14.90
  -1  -3  -2   86.09   15.10
  -1  -3  -2   58.69   14.40
  -1  -3  -2   72.09   14.50
   1   3   2  109.29   19.60
  -1   3  -2  122.69   19.20
   1   3   2   90.49   14.90
  -2  -3  -2  245.68   32.50
  -2  -3  -2  191.18   32.60
  -2  -3  -2  233.58   33.20
  -2   3  -2  233.48   33.70
   2   3   2  226.38   35.60
   2   3   2  220.58   32.50
  -3  -3  -2    4.00    5.80
  -3  -3  -2    1.40    3.70
  -3  -3  -2    8.20    7.40
  -3   3  -2   14.10    6.70
   3   3   2   13.60   10.00
  -3   3  -2    4.50    3.00
  -3   3  -2    1.30    2.60
  -4  -3  -2    6.70    8.20
  -4  -3  -2   22.40    6.50
  -4  -3  -2   15.60    9.90
   4   3   2   23.30   14.00
  -4   3  -2    9.40    6.90
  -4   3  -2   13.10    5.10
  -4   3  -2   13.70    6.10
  -5  -3  -2    7.70    9.60
  -5  -3  -2    6.10    5.70
  -5  -3  -2   14.60   12.90
  -5   3  -2   -1.70    6.80
   5   3   2   13.80   15.50
  -5   3  -2    6.00    5.70
  -6  -3  -2    7.00   15.70
  -6  -3  -2   14.20   10.40
  -6   3  -2    9.00    7.10
   6   3   2   35.10   24.40
  -6  -4   2   18.50   15.10
  -6  -4   2    7.30   11.50
  -6   4   2    5.20    6.80
  -5  -4   2  -12.90    7.20
  -5  -4   2    8.30   12.40
   5   4  -2   20.80   17.40
  -5   4   2   11.50    5.30
  -4  -4   2   -1.70    4.40
  -4  -4   2    6.20    7.40
  -4  -4   2   -0.80    7.80
   4   4  -2    3.80   14.00
  -4   4   2    7.60    3.20
  -4   4   2   14.20    7.90
  -3  -4   2  111.59   24.00
  -3  -4   2  131.49   23.40
  -3  -4   2  168.38   26.70
   3  -4  -2  118.59   24.50
  -3   4   2  162.18   20.50
  -3   4   2  153.88   25.40
  -3   4   2  141.49   20.20
   3   4  -2  196.48   33.80
  -3   4   2  135.39   21.10
  -2  -4   2  368.36   46.30
   2  -4  -2  296.07   46.80
  -2  -4   2  296.17   45.90
  -2  -4   2  271.97   45.90
  -2  -4   2  328.37   47.60
   2   4  -2  389.86   50.19
  -2   4   2  327.27   44.00
  -2   4   2  336.57   49.30
   2   4  -2  272.87   45.90
  -1  -4   2   22.00    4.50
   1  -4  -2    7.70    5.10
  -1  -4   2   11.20    6.40
  -1  -4   2    5.60    4.50
   1  -4  -2   13.50    6.20
  -1  -4   2   14.20    4.30
  -1  -4   2    9.30    5.80
   1   4  -2   25.10    9.00
  -1   4   2   13.80    3.30
   1   4  -2   10.90    4.80
  -1   4   2   16.70    9.10
  -1   4   2   14.20    4.10
   0  -4  -2   81.59   17.70
   0  -4  -2  105.99   18.60
   0  -4  -2  109.59   16.20
   0  -4   2  101.69   14.70
   0  -4   2   53.09   16.20
   0  -4   2   76.79   17.60
   0   4  -2  121.59   15.40
   0   4   2  109.39   16.20
   0   4   2  126.19   22.80
   0   4  -2  116.19   20.70
   0   4  -2  101.99   16.40
  -1  -4  -2  380.56   50.59
   1  -4   2  362.86   52.69
   1  -4   2  365.56   52.39
  -1  -4  -2  390.36   50.19
  -1  -4  -2  417.96   51.59
  -1  -4  -2  365.66   51.99
  -1  -4  -2  431.36   51.99
   1   4   2  341.47   53.79
  -1   4  -2  310.37   49.30
  -1   4  -2  358.36   53.19
  -2  -4  -2  138.49   21.40
  -2  -4  -2  115.29   21.20
   2  -4   2  127.29   23.20
  -2  -4  -2  138.39   22.00
  -2  -4  -2  127.09   21.90
  -2  -4  -2   80.29   19.70
   2   4   2  143.69   27.20
  -2   4  -2  122.29   23.00
  -2   4  -2  127.39   24.60
  -3  -4  -2   24.70   11.10
  -3  -4  -2   26.80    8.40
  -3  -4  -2   25.60   10.80
   3   4   2   43.70   16.10
  -3   4  -2   33.50   10.50
  -4  -4  -2   70.49   15.30
  -4  -4  -2   90.09   20.80
  -4  -4  -2   80.49   18.90
  -4   4  -2  106.39   19.90
   4   4   2   94.19   27.00
  -4   4  -2   78.29   12.50
  -5  -4  -2   22.60   11.60
  -5  -4  -2   38.50   17.60
  -5   4  -2   15.70    5.90
  -5   4  -2   28.60   12.40
   5   4   2   18.10   17.80
   6   4   2   14.30   24.10
  -5  -5   2   -8.60   10.50
  -5  -5   2    9.30   15.50
   5   5  -2   23.60   19.10
  -4  -5   2   34.80   14.40
  -4  -5   2   30.90   13.30
  -4  -5   2   48.10   12.10
   4   5  -2   48.00   23.70
  -3  -5   2   12.50    9.60
  -3  -5   2   -0.50    7.10
   3  -5  -2   -6.20    5.50
  -3  -5   2    4.70    8.10
  -3  -5   2   -2.20    5.50
  -3   5   2    9.20    7.60
   3   5  -2   -2.70   11.90
  -3   5   2   -2.80   11.10
   2  -5  -2   59.69   15.20
  -2  -5   2   71.29   14.80
  -2  -5   2   72.69   13.40
  -2  -5   2   52.29   15.60
  -2  -5   2   55.29   14.30
   2   5  -2   71.99   19.20
  -2   5   2  101.39   22.60
  -1  -5   2   97.09   15.70
   1  -5  -2   62.69   16.60
   1  -5  -2   83.39   19.00
  -1  -5   2   71.09   16.70
  -1  -5   2   98.49   19.30
   1   5  -2   83.69   20.30
  -1   5   2   96.09   22.80
   0  -5  -2  208.18   37.90
   0  -5   2  315.17   38.60
   0  -5   2  212.78   33.20
   0  -5   2  217.18   38.30
   0  -5  -2  247.38   39.00
   0   5  -2  263.87   42.00
   0   5   2  311.97   45.20
   1  -5   2   25.20   10.20
  -1  -5  -2   27.10    9.40
  -1  -5  -2   34.10    9.70
   1  -5   2   17.10    9.30
  -1  -5  -2   24.80    7.50
  -1   5  -2   51.39   14.80
   1   5   2   42.00   15.50
  -2  -5  -2  125.99   24.50
  -2  -5  -2  137.49   24.80
  -2  -5  -2  138.59   25.50
  -2  -5  -2  152.88   25.50
   2  -5   2  172.78   29.30
  -2   5  -2  160.58   30.60
   2   5   2  162.78   32.50
  -2   5  -2  116.59   26.80
  -3  -5  -2   67.79   15.90
  -3  -5  -2   57.79   14.20
  -3  -5  -2   67.29   15.10
  -3  -5  -2   55.29   13.10
  -3   5  -2   70.49   19.60
  -3   5  -2   35.00   13.80
   3   5   2   48.60   19.10
  -4  -5  -2   24.70    9.90
  -4  -5  -2   17.90   11.00
  -4  -5  -2   43.10   13.20
  -4  -5  -2   21.20   14.00
   4   5   2   36.20   20.30
  -4   5  -2   40.30   13.80
  -5  -5  -2   41.10   19.20
  -5  -5  -2    7.00   10.90
   5   5   2   34.00   28.30
  -4  -6   2   13.60   13.40
  -4  -6   2   15.70   15.70
  -4   6   2   -4.50   15.90
   4   6  -2   16.10   21.90
   3  -6  -2    8.30    9.00
  -3  -6   2   14.90   10.00
  -3  -6   2   50.89   16.80
  -3   6   2   48.50   19.20
   3   6  -2   58.49   23.80
  -3   6   2   36.80   13.40
  -2  -6   2   36.60   12.70
   2  -6  -2   23.80   11.90
  -2  -6   2   42.20   14.70
  -2   6   2   84.99   23.50
   2   6  -2   88.39   21.70
  -1  -6   2   15.20   10.20
   1  -6  -2    3.60    7.80
  -1  -6   2    0.10    6.80
   1   6  -2    7.70   12.90
  -1   6   2    6.40   12.70
   0  -6  -2   21.90   10.70
   0  -6  -2   42.60   13.20
   0  -6   2   12.50    9.70
   0  -6   2   20.30   11.30
   0   6  -2   41.50   15.10
   0   6   2   35.00   15.60
   1  -6   2   32.60   14.20
  -1  -6  -2   71.29   17.30
  -1  -6  -2   84.59   17.80
   1  -6   2   34.50   14.70
   1   6   2   84.39   22.80
  -1   6  -2  107.49   23.20
  -2  -6  -2   18.60   10.10
  -2  -6  -2   36.10   12.20
  -2   6  -2   72.09   20.40
   2   6   2   32.40   18.10
  -2   6  -2   29.00   13.40
  -3  -6  -2   12.70    9.70
  -3   6  -2   18.10   14.90
  -3   6  -2   13.80   12.20
   3   6   2   13.10   17.20
  -4  -6  -2   -8.90   13.90
  -4  -6  -2    2.80   10.70
  -4   6  -2   24.80   24.60
  -4   6  -2   -4.90   15.60
   4   6   2    6.50   20.80
   2  -7  -2   14.10   13.90
  -2  -7   2  -13.50    7.50
  -2  -7   2   17.80   13.30
  -2   7   2   40.10   22.10
   2   7  -2   42.50   23.10
  -1  -7   2   60.69   18.30
  -1  -7   2   35.00   17.90
   1  -7  -2   81.49   20.40
   1   7  -2  107.59   30.50
  -1   7   2   68.69   24.50
   0  -7  -2   12.30   12.30
   0  -7   2   28.20   14.70
   0  -7   2   53.59   16.60
   0  -7  -2   34.40   13.80
   0   7  -2   28.60   18.30
   0   7   2   21.50   18.30
  -1  -7  -2   -8.50   10.40
  -1  -7  -2    2.40    9.20
   1  -7   2   -2.90   11.00
  -1   7  -2   11.50   14.60
   1   7   2   -3.20   16.70
  -2  -7  -2   12.30   12.40
  -2   7  -2   57.49   23.80
   2   7   2   15.90   20.20
  -2   7  -2   12.20   14.50
  -7   0   3    6.00    8.10
  -7   0   3   -0.20   12.50
  -6   0   3   15.30    8.50
  -6   0   3   14.30   11.20
  -5   0   3   89.49   18.20
  -5   0   3   69.29   18.60
   5   0  -3  132.79   21.20
   4   0  -3    6.70    4.90
  -4   0   3    0.30    4.50
  -4   0   3   -0.90    3.90
  -3   0   3   13.10    5.20
  -3   0   3    2.00    3.70
   3   0  -3    6.10    3.20
  -2   0   3  640.44   91.19
   2   0  -3  577.74   90.69
  -2   0   3  731.13   91.29
   2   0  -3  642.04   91.19
   2   0  -3  772.52   91.49
   1   0  -3  769.62  104.19
  -1   0   3  746.83  104.19
  -1   0   3  812.22  104.39
   1   0  -3  759.72  104.29
   0   0  -3  232.58   39.20
   0   0   3  317.37   38.90
   0   0   3  316.97   39.00
   0   0   3  288.17   38.90
   0   0  -3  269.27   38.80
  -1   0  -3 3365.76  468.45
   1   0   3 3129.09  468.45
  -1   0  -3 3258.57  469.15
  -1   0  -3 4031.50  469.65
  -1   0  -3 3485.05  468.25
   1   0   3 3885.61  469.65
   1   0   3 3346.67  469.35
  -2   0  -3  114.69   17.90
   2   0   3   79.89   17.70
  -2   0  -3  113.99   19.10
   2   0   3  101.19   17.50
  -2   0  -3   93.59   15.20
   2   0   3   97.19   15.50
  -2   0  -3   85.99   15.10
  -3   0  -3   -1.10    3.50
  -3   0  -3    6.30    4.30
   3   0   3    5.00    4.70
  -3   0  -3    6.70    5.20
  -4   0  -3   74.09   15.80
  -4   0  -3  111.99   20.10
  -5   0  -3   26.70   10.50
  -5   0  -3   39.80   12.50
  -6   0  -3   21.60   14.60
  -6   0  -3    5.70    7.30
  -6   0  -3   12.00   10.80
  -7   0  -3   65.29   17.30
  -7   0  -3   51.49   20.30
  -7  -1   3   -0.60   12.90
  -7  -1   3    9.10    9.10
  -7   1   3    5.40   12.20
  -7   1   3    0.60    7.70
  -6  -1   3    0.10    7.50
  -6  -1   3   -1.20   10.40
  -6   1   3   -0.70    8.50
  -6   1   3    3.20    6.10
  -5  -1   3   41.00   11.40
  -5  -1   3   36.30   13.60
  -5   1   3   45.30   11.40
  -5   1   3   32.60   11.90
  -4  -1   3   48.20   13.30
   4  -1  -3   80.79   13.50
  -4  -1   3   53.29   12.40
  -4   1   3   66.99   11.90
  -4   1   3   84.49   15.00
   4   1  -3   62.09   16.10
  -4   1   3   49.40   11.60
  -4   1   3   60.19   10.50
  -3  -1   3  332.27   47.60
   3  -1  -3  361.26   46.60
  -3   1   3  300.37   46.20
  -3   1   3  345.37   46.00
  -3   1   3  345.87   47.00
   3   1  -3  329.97   47.70
  -2  -1   3  792.62  112.09
  -2  -1   3  864.81  112.19
  -2  -1   3  856.11  113.99
   2  -1  -3  728.53  111.39
   2  -1  -3  873.81  111.39
  -2   1   3  848.92  111.69
  -2   1   3  793.12  111.19
  -2   1   3  756.12  110.89
  -2   1   3  873.61  111.59
   2   1  -3  891.81  112.29
   2   1  -3  740.23  112.09
   2   1  -3  894.51  113.99
   1  -1  -3 2533.25  323.77
  -1  -1   3 2228.28  324.57
  -1  -1   3 2352.26  323.97
   1  -1  -3 2237.78  323.87
   1  -1  -3 2368.66  323.67
  -1   1   3 2446.86  323.77
   1   1  -3 2824.22  324.37
   1   1  -3 2267.47  323.57
   1   1  -3 2429.56  324.77
  -1   1   3 2465.95  323.77
   1   1  -3 2394.56  324.07
   0  -1  -3  618.64   74.69
   0  -1   3  538.75   74.99
   0  -1   3  518.05   74.29
   0  -1   3  589.14   74.49
   0  -1  -3  493.55   75.19
   0  -1  -3  519.85   75.19
   0  -1  -3  502.15   74.49
   0   1   3  561.34   75.39
   0   1   3  531.15   74.59
   0   1  -3  566.94   74.29
   0   1  -3  643.34   74.59
   0   1  -3  486.55   74.29
   0   1   3  559.94   75.29
   0   1   3  566.84   74.49
   0   1   3  605.14   74.69
   1  -1   3 3129.49  435.36
   1  -1   3 3190.68  436.06
  -1  -1  -3 3255.37  436.06
  -1  -1  -3 3239.08  435.96
   1  -1   3 2844.82  436.66
  -1  -1  -3 3275.87  436.96
  -1   1  -3 3229.28  435.26
  -1   1  -3 3736.23  437.06
  -1   1  -3 2877.61  435.86
   1   1   3 3788.82  437.26
   1   1   3 3277.77  436.06
   1   1   3 3165.48  436.86
  -2  -1  -3 1463.65  198.48
  -2  -1  -3 1605.74  199.68
   2  -1   3 1495.55  199.18
  -2  -1  -3 1574.14  200.28
  -2  -1  -3 1498.35  198.18
   2  -1   3 1375.26  197.28
   2   1   3 1416.86  198.08
  -2   1  -3 1588.64  197.68
   2   1   3 1361.26  199.88
  -2   1  -3 1453.55  198.28
  -2   1  -3 1375.86  199.28
  -2   1  -3 1280.07  198.78
   2   1   3 1417.66  199.38
  -2   1  -3 1614.04  197.58
   2   1   3 1451.75  198.18
  -3  -1  -3  306.77   48.10
   3  -1   3  337.07   48.10
  -3  -1  -3  325.07   47.50
  -3   1  -3  329.87   48.00
   3   1   3  351.46   50.59
  -3   1  -3  319.17   46.40
  -3   1  -3  340.17   46.40
  -4  -1  -3  102.09   24.90
  -4  -1  -3  211.48   31.10
  -4   1  -3  154.68   28.40
  -4   1  -3  159.08   25.30
   4   1   3  174.28   33.70
  -4   1  -3  176.78   26.50
  -5  -1  -3    7.70    7.50
  -5  -1  -3   31.00   11.70
  -5   1  -3   11.40    7.10
  -5   1  -3   21.30    9.90
  -6  -1  -3    9.10    8.40
  -6  -1  -3    4.40   12.20
  -6   1  -3   13.00    7.80
  -6   1  -3   17.00   12.70
  -6   1  -3   -0.20   11.30
  -7  -1  -3   -3.80   12.50
  -7   1  -3    0.40   13.80
  -6  -2   3   26.80   11.40
  -6  -2   3   24.10   13.70
  -6   2   3   38.70   10.60
  -6   2   3   12.90   11.70
  -5  -2   3  126.99   29.90
  -5  -2   3  164.28   31.10
  -5   2   3  252.37   29.50
  -5   2   3  166.88   27.40
  -5   2   3  153.88   28.00
  -4  -2   3  122.99   22.30
  -4  -2   3   90.79   22.20
  -4   2   3  110.59   19.50
  -4   2   3  104.09   20.40
  -4   2   3  114.29   20.50
  -4   2   3  129.29   19.50
   4   2  -3  146.69   29.20
  -3  -2   3  318.77   40.20
  -3  -2   3  232.38   39.40
  -3  -2   3  263.47   37.50
   3  -2  -3  290.57   39.00
   3   2  -3  299.07   42.70
  -3   2   3  257.07   38.40
  -3   2   3  251.67   38.30
  -3   2   3  348.27   38.90
  -3   2   3  222.78   38.20
  -2  -2   3  902.51  132.59
  -2  -2   3  887.51  133.49
  -2  -2   3 1125.09  133.89
   2  -2  -3  943.71  133.29
   2  -2  -3  891.11  132.49
  -2  -2   3 1113.09  135.79
  -2   2   3  897.91  132.99
   2   2  -3  884.71  133.59
   2   2  -3 1005.20  135.19
   2   2  -3 1143.49  135.79
  -2   2   3 1080.29  132.69
  -2   2   3  978.20  132.69
  -2   2   3  950.40  132.89
  -1  -2   3 1008.30  141.99
  -1  -2   3 1105.99  142.29
   1  -2  -3 1151.48  142.79
  -1  -2   3 1135.49  142.49
  -1  -2   3 1124.09  143.09
   1  -2  -3 1040.00  141.49
   1   2  -3 1103.09  143.19
   1   2  -3 1021.30  142.09
  -1   2   3 1117.29  142.79
  -1   2   3  952.90  141.49
   1   2  -3  942.51  142.19
  -1   2   3 1028.50  141.59
   1   2  -3 1031.50  142.39
   0  -2  -3   97.19   15.60
   0  -2   3   63.29   13.00
   0  -2  -3   61.29   12.30
   0  -2  -3   86.29   11.80
   0  -2  -3   61.69   12.80
   0  -2   3   68.79   12.90
   0  -2   3   97.69   11.80
   0  -2  -3   85.89   11.60
   0   2   3   89.29   12.20
   0   2  -3   80.39   12.60
   0   2   3   81.89   15.00
   0   2   3   71.79   13.50
   0   2  -3   71.59   11.50
   0   2   3   81.89   12.00
   0   2  -3   94.49   11.90
   0   2  -3   72.29   12.90
   0   2   3   77.39   12.00
  -1  -2  -3  554.44   71.89
  -1  -2  -3  481.75   73.09
  -1  -2  -3  558.74   72.19
  -1  -2  -3  458.05   71.69
   1  -2   3  532.35   72.49
  -1  -2  -3  540.85   71.19
   1   2   3  493.25   73.19
  -1   2  -3  513.95   72.09
  -1   2  -3  538.85   70.69
   1   2   3  548.75   72.09
  -1   2  -3  505.95   72.19
   1   2   3  542.35   73.29
  -1   2  -3  555.44   73.09
  -2  -2  -3 3490.95  459.85
  -2   2  -3 3419.66  458.15
  -2   2  -3 3489.25  458.05
  -2   2  -3 3499.45  460.35
   2   2   3 3343.17  459.55
  -2   2  -3 3438.66  459.35
   2   2   3 3413.86  461.55
   2   2   3 3180.78  459.25
   3  -2   3  261.57   34.50
  -3  -2  -3  155.68   32.50
  -3   2  -3  173.38   33.40
  -3   2  -3  228.68   30.30
  -3   2  -3  195.68   30.10
   3   2   3  273.17   36.50
  -4  -2  -3  133.59   26.60
  -4   2  -3  158.68   27.70
   4   2   3  136.19   31.10
  -4   2  -3  170.38   24.30
  -4   2  -3  135.09   23.70
  -5  -2  -3   -1.80    7.00
  -5  -2  -3    1.60    9.60
   5   2   3   -3.40   13.10
  -5   2  -3    3.90    8.40
  -5   2  -3   -3.10    5.10
  -6  -2  -3    3.40   12.00
  -6  -2  -3   -3.50    7.30
  -6   2  -3   -2.60    5.40
  -6   2  -3   17.70   10.40
  -6   2  -3   -2.30   12.20
  -6  -3   3   16.50   15.20
  -6  -3   3   -0.30   10.10
  -6   3   3   22.60    8.40
  -5  -3   3   39.40   15.40
  -5  -3   3   62.39   15.60
  -5   3   3   70.29   15.30
  -5   3   3   43.50   11.00
  -4  -3   3  133.99   21.20
  -4  -3   3  145.19   26.30
  -4  -3   3  160.88   26.70
  -4   3   3  111.99   22.40
  -4   3   3  141.99   22.40
   4   3  -3  233.48   36.30
   3  -3  -3  103.39   18.90
   3  -3  -3  140.09   22.10
  -3  -3   3   75.29   20.40
  -3  -3   3  149.99   20.40
  -3  -3   3  153.68   24.40
  -3   3   3  148.09   19.30
  -3   3   3  124.79   18.60
  -3   3   3  127.69   21.20
   3   3  -3  151.08   27.90
   2  -3  -3   94.69   15.70
  -2  -3   3   46.50   13.40
   2  -3  -3   77.99   11.80
  -2  -3   3   67.19   13.60
  -2  -3   3  110.19   16.30
  -2   3   3   86.39   12.30
   2   3  -3   57.79   14.50
   2   3  -3  106.59   19.50
  -2   3   3   99.19   12.30
   1  -3  -3  223.78   30.90
  -1  -3   3  206.18   31.40
  -1  -3   3  207.98   33.10
  -1  -3   3  231.98   32.50
   1  -3  -3  224.38   32.90
  -1  -3   3  211.08   33.30
  -1  -3   3  237.58   32.20
  -1   3   3  229.38   34.50
   1   3  -3  247.78   33.90
  -1   3   3  231.38   31.20
  -1   3   3  233.68   32.90
   1   3  -3  236.68   32.30
  -1   3   3  227.38   31.20
   1   3  -3  216.98   32.30
   1   3  -3  226.18   32.20
   0  -3  -3  699.83   84.79
   0  -3   3  593.14   85.79
   0  -3  -3  646.84   84.99
   0  -3  -3  628.74   84.19
   0  -3  -3  660.53   85.69
   0  -3   3  621.34   84.39
   0  -3  -3  538.35   83.89
   0  -3  -3  640.34   86.09
   0  -3   3  634.54   86.29
   0   3  -3  577.34   84.49
   0   3   3  678.93   85.19
   0   3  -3  701.23   84.79
   0   3   3  658.43   85.09
   0   3   3  590.24   85.19
   0   3  -3  613.34   85.99
   0   3   3  556.44   86.89
  -1  -3  -3   42.20    9.40
   1  -3   3   29.00    9.00
  -1  -3  -3   48.00    9.00
  -1  -3  -3   51.29    9.80
  -1  -3  -3   54.69   10.10
  -1  -3  -3   41.80    8.60
   1  -3   3   47.60   10.90
   1   3   3   76.29   15.50
  -1   3  -3   43.80    6.70
  -1   3  -3   57.69   12.10
   1   3   3   45.40    9.20
   2  -3   3  189.78   32.10
  -2  -3  -3  195.68   28.90
  -2  -3  -3  252.57   30.70
  -2  -3  -3  186.88   30.90
  -2  -3  -3  218.08   33.20
  -2   3  -3  211.28   30.60
   2   3   3  162.58   33.10
   2   3   3  181.18   30.30
   2   3   3  186.38   30.50
  -3  -3  -3   21.90    9.00
  -3  -3  -3   12.40    5.50
  -3  -3  -3    4.00    6.30
   3   3   3   16.50   10.80
  -3   3  -3   22.90    4.60
  -3   3  -3   21.40    4.60
  -3   3  -3   22.20    8.10
  -4  -3  -3  265.27   37.60
  -4  -3  -3  188.78   33.00
  -4  -3  -3  229.98   30.40
  -4   3  -3  158.28   31.10
   4   3   3  198.88   39.70
  -4   3  -3  215.48   34.30
  -4   3  -3  162.58   27.50
  -5  -3  -3   15.30   12.40
  -5  -3  -3    5.10    5.50
  -5  -3  -3   15.40    9.80
  -5   3  -3    5.90    8.30
   5   3   3   35.80   17.50
  -5   3  -3    0.40    4.50
  -6  -3  -3   24.60   13.20
  -6  -3  -3   72.59   22.60
   6   3   3   59.59   27.80
  -6   3  -3   23.10    9.90
  -6  -4   3   17.50   16.60
  -5  -4   3   22.60   13.10
  -5  -4   3   16.70   10.80
   5   4  -3   42.50   22.70
  -4  -4   3    0.40    7.90
  -4  -4   3    3.30    4.60
  -4  -4   3    8.00    7.60
   4   4  -3    3.10   14.30
  -4   4   3    1.40    2.90
  -4   4   3   19.30   10.10
  -4   4   3    4.20    6.60
  -3  -4   3   40.10   13.40
  -3  -4   3   77.89   13.80
   3  -4  -3   49.30   13.40
  -3  -4   3   74.29   16.30
  -3   4   3   77.09   10.70
  -3   4   3   59.09   11.30
   3   4  -3   81.99   21.80
  -3   4   3   60.29   13.60
  -2  -4   3   49.30   11.40
  -2  -4   3   58.49   13.50
  -2  -4   3   37.10   10.40
  -2  -4   3   35.80   10.60
   2  -4  -3   52.89   12.50
   2   4  -3   61.89   16.40
  -2   4   3   53.39    9.40
   2   4  -3   64.99   12.70
  -2   4   3   60.79    8.80
  -2   4   3   74.69   19.10
  -1  -4   3   38.50   10.10
  -1  -4   3   41.10    8.40
  -1  -4   3   54.39   10.10
  -1  -4   3   57.49   12.90
   1  -4  -3   50.69    7.60
   1  -4  -3   41.30    7.10
   1  -4  -3   28.40   10.00
  -1  -4   3   40.00    7.80
   1   4  -3   64.09   14.70
  -1   4   3   46.90    8.70
   1   4  -3   55.19   10.30
  -1   4   3   53.49   15.50
  -1   4   3   51.89    8.50
   0  -4   3  283.67   36.40
   0  -4  -3  227.28   36.90
   0  -4   3  235.78   33.00
   0  -4  -3  258.77   33.90
   0  -4  -3  215.58   34.90
   0  -4   3  264.97   35.80
   0   4  -3  208.88   33.50
   0   4   3  264.37   34.00
   0   4   3  226.68   37.20
   0   4  -3  231.88   36.00
   0   4  -3  238.18   33.40
  -1  -4  -3  115.29   18.80
  -1  -4  -3  109.59   19.00
   1  -4   3   87.79   19.80
  -1  -4  -3  135.09   19.80
  -1  -4  -3  101.29   17.50
   1  -4   3   90.19   19.50
  -1  -4  -3  123.49   20.50
   1   4   3  135.79   19.90
   1   4   3  106.79   23.90
  -1   4  -3  126.19   23.10
  -2  -4  -3  187.38   27.50
  -2  -4  -3  176.98   26.10
   2  -4   3  163.38   28.40
  -2  -4  -3  125.89   25.30
  -2  -4  -3  132.19   26.00
  -2   4  -3  148.79   27.90
   2   4   3  186.28   32.70
  -2   4  -3  162.08   29.10
  -3  -4  -3   64.19   16.30
  -3  -4  -3  112.29   18.80
  -3  -4  -3  115.49   21.00
  -3  -4  -3   86.49   18.60
  -3   4  -3  114.39   21.60
   3   4   3  118.59   26.00
  -4  -4  -3   51.69   16.60
  -4  -4  -3   64.79   12.80
  -4  -4  -3   13.60   11.40
  -4   4  -3   60.49    9.10
   4   4   3   85.49   24.80
  -4   4  -3   73.29   17.10
  -5  -4  -3   31.70   16.30
  -5  -4  -3   42.20   14.80
  -5   4  -3   37.20   14.00
  -5   4  -3   31.50    7.90
   5   4   3   28.10   22.30
   6   4   3    2.80   20.60
  -5  -5   3   18.20   11.90
  -5  -5   3    7.20   13.30
   5   5  -3   28.80   22.70
  -4  -5   3   46.30   15.60
  -4  -5   3   61.59   18.00
  -4  -5   3   65.79   18.50
   4   5  -3  130.09   33.50
  -3  -5   3   25.60   10.70
   3  -5  -3    3.40    7.30
  -3  -5   3   27.50   12.10
  -3  -5   3   -1.40    7.30
  -3  -5   3   10.40    7.20
  -3   5   3   32.30    9.40
   3   5  -3   23.50   16.40
  -3   5   3   12.50   12.80
  -2  -5   3   45.40   13.30
  -2  -5   3   48.40   10.10
  -2  -5   3   23.10    9.20
  -2  -5   3   37.30   10.20
   2  -5  -3   23.30   10.60
  -2   5   3   50.29   16.60
   2   5  -3   49.50   16.10
  -1  -5   3  138.19   28.20
  -1  -5   3  168.08   25.80
  -1  -5   3  128.19   26.80
   1  -5  -3  117.39   27.00
  -1   5   3  170.38   32.50
   1   5  -3  209.28   33.30
  -1   5   3  188.48   25.00
   0  -5  -3   91.79   18.20
   0  -5  -3   90.29   19.00
   0  -5   3   67.79   17.50
   0  -5  -3   83.39   15.00
   0  -5   3   86.99   18.30
   0   5  -3   92.29   19.80
   0   5  -3   94.49   14.60
   0   5   3  101.79   22.60
  -1  -5  -3   89.69   18.90
  -1  -5  -3  101.09   18.50
   1  -5   3   96.59   20.70
  -1  -5  -3   99.89   19.40
  -1  -5  -3  112.59   15.40
   1  -5   3   53.39   17.50
   1   5   3  125.99   26.10
  -1   5  -3  137.19   24.60
  -2  -5  -3   57.99   13.10
   2  -5   3   28.10   11.80
  -2  -5  -3   44.30   12.50
  -2  -5  -3   50.29   12.60
  -2  -5  -3   59.59   12.50
  -2   5  -3   20.30   11.30
  -2   5  -3   50.09   15.40
   2   5   3   67.59   18.90
  -3  -5  -3   24.30    9.20
  -3  -5  -3   17.70    8.90
  -3  -5  -3   24.10   10.70
  -3  -5  -3   41.10   13.30
  -3   5  -3   21.20   13.50
   3   5   3   67.99   20.40
  -3   5  -3   29.70   12.20
  -4  -5  -3   14.20    8.90
  -4  -5  -3   28.80   15.30
  -4  -5  -3   33.90   12.70
  -4   5  -3   18.60   11.90
   4   5   3   22.40   20.10
  -5  -5  -3   -0.10   11.00
  -5  -5  -3   -6.40   16.10
   5   5   3   -9.40   21.50
  -4  -6   3   27.90   15.00
  -4   6   3    5.30   17.10
   4   6  -3    0.70   20.80
  -3  -6   3   31.70   14.10
  -3  -6   3   18.70   10.50
   3  -6  -3   14.80   11.30
  -3   6   3   37.00   13.50
   3   6  -3   17.50   19.10
  -3   6   3   40.80   19.10
  -2  -6   3   37.90   11.80
  -2  -6   3   22.80   12.40
   2  -6  -3   18.00   11.50
  -2   6   3   57.89   20.00
   2   6  -3   56.49   20.10
   1  -6  -3  117.19   24.90
  -1  -6   3   92.19   23.10
  -1  -6   3  132.69   26.80
  -1   6   3  178.58   34.10
   1   6  -3  133.09   30.00
   0  -6  -3   80.39   18.90
   0  -6  -3   78.59   18.20
   0  -6   3   66.69   18.70
   0  -6   3   54.49   15.90
   0   6  -3   87.19   22.10
   0   6   3   64.19   21.20
   1  -6   3   93.29   23.30
  -1  -6  -3   69.09   19.20
  -1  -6  -3  116.29   21.70
  -1   6  -3  104.49   24.60
   1   6   3  115.89   28.00
  -2  -6  -3   14.20   10.20
  -2  -6  -3   10.40    9.20
   2   6   3   22.90   15.90
  -2   6  -3   36.60   16.70
  -2   6  -3   19.20   12.10
  -3  -6  -3   25.80   10.40
   3   6   3   19.00   17.80
  -3   6  -3    6.40   12.60
  -3   6  -3   33.10   17.30
  -4  -6  -3   21.80   12.30
  -4  -6  -3   17.00   14.20
   4   6   3   22.70   22.80
  -4   6  -3   32.00   19.40
  -4   6  -3   30.50   15.60
   2  -7  -3   18.80   14.00
  -2  -7   3   -6.20    9.50
  -2  -7   3   25.50   15.60
   2   7  -3   24.60   21.50
  -2   7   3   11.20   19.00
  -1  -7   3   14.30   13.80
   1  -7  -3   11.90   11.70
  -1  -7   3   37.20   13.80
   1   7  -3   37.70   22.10
  -1   7   3   29.00   19.50
   0  -7  -3    5.00    9.80
   0  -7   3   23.40   11.50
   0  -7   3    4.90   12.20
   0   7  -3    7.30   17.20
   0   7   3   -4.10   14.90
  -1  -7  -3   15.50   11.70
  -1  -7  -3    3.80   11.50
   1  -7   3   -1.30   11.10
   1   7   3   -3.80   15.30
  -1   7  -3   18.50   16.40
  -2  -7  -3   17.00   12.50
  -2   7  -3   46.60   22.10
  -2   7  -3   -3.70   12.90
   2   7   3   13.70   20.10
  -7   0   4    6.60   12.50
  -7   0   4   11.60   10.60
  -6   0   4    8.20    7.50
  -6   0   4    6.80   10.10
  -5   0   4    3.10    7.90
  -5   0   4    3.40    5.10
   4   0  -4    5.20    4.80
  -4   0   4    7.80    6.10
  -4   0   4    3.90    4.40
   3   0  -4  172.18   24.10
  -3   0   4  146.89   25.50
   2   0  -4   89.09   14.20
  -2   0   4   80.89   15.20
  -2   0   4  105.89   15.30
   2   0  -4  128.39   17.00
   2   0  -4  100.39   13.50
   2   0  -4  100.79   15.10
   1   0  -4  402.06   64.49
  -1   0   4  551.24   64.89
   1   0  -4  451.35   64.79
  -1   0   4  512.45   65.09
   1   0  -4  485.15   64.79
   0   0  -4 3257.97  445.76
   0   0  -4 3765.92  445.86
   0   0   4 3480.55  445.86
   0   0   4 3298.17  445.76
   0   0   4 2709.73  446.16
   0   0   4 3406.96  445.76
   0   0  -4 3319.07  445.66
  -1   0  -4 8452.45 1201.28
   1   0   4 8555.34 1201.38
  -1   0  -4 8475.45 1201.78
   1   0   4 9164.98 1202.68
  -1   0  -4 9189.18 1201.68
  -1   0  -4 9305.27 1202.48
   1   0   4 8584.94 1201.68
   1   0   4 9999.00 1203.18
   2   0   4  540.05   79.39
   2   0   4  582.04   78.99
  -2   0  -4  549.85   77.19
  -2   0  -4  703.93   79.79
  -2   0  -4  583.34   79.29
   2   0   4  529.85   77.39
  -2   0  -4  533.35   77.49
  -2   0  -4  549.65   77.39
  -3   0  -4   70.99   14.00
   3   0   4   52.89   11.60
  -3   0  -4   83.89   12.50
  -3   0  -4   53.09   11.50
  -4   0  -4    1.50    4.80
  -4   0  -4   19.30    7.70
  -5   0  -4  -10.60    6.40
  -5   0  -4    1.50    5.80
  -6   0  -4   16.70   11.70
  -6   0  -4   17.50   10.50
  -6   0  -4    7.50   12.10
  -7   0  -4   12.00   20.00
  -7   0  -4   15.20   15.50
  -7  -1   4   20.40   14.70
  -7  -1   4   45.70   15.80
  -7   1   4   33.20   15.40
  -7   1   4   27.80   12.10
  -6  -1   4    6.20   11.00
  -6  -1   4    5.40    7.90
  -6   1   4    1.90    5.70
  -6   1   4    5.20    9.30
  -5  -1   4   18.40    8.50
  -5  -1   4    5.50    7.70
  -5   1   4    6.40    8.10
  -5   1   4   15.60    7.10
   4  -1  -4  288.87   36.30
  -4  -1   4  234.78   37.70
  -4  -1   4  260.47   37.90
  -4   1   4  265.87   37.10
  -4   1   4  239.28   37.20
   4   1  -4  222.58   37.30
  -3  -1   4  577.54   87.89
  -3  -1   4  613.84   87.79
   3  -1  -4  678.33   86.69
   3  -1  -4  679.93   86.39
   3   1  -4  546.95   87.59
  -3   1   4  733.63   87.69
  -3   1   4  579.64   87.29
   2  -1  -4   79.39   11.90
  -2  -1   4   61.69   14.30
   2  -1  -4   82.59   11.40
  -2  -1   4   56.29   11.90
   2   1  -4   56.19   11.90
   2   1  -4  121.09   12.80
  -2   1   4   73.39   11.80
   2   1  -4   60.89    9.60
  -1  -1   4  349.47   43.30
  -1  -1   4  250.77   43.50
   1  -1  -4  312.37   42.80
   1  -1  -4  319.67   43.00
   1   1  -4  358.76   43.60
  -1   1   4  352.36   43.00
  -1   1   4  308.87   43.00
   1   1  -4  296.07   43.70
   1   1  -4  260.77   42.70
   1   1  -4  347.37   43.30
   0  -1  -4   78.29   13.10
   0  -1  -4   85.49   11.20
   0  -1   4   75.89   10.90
   0  -1  -4   84.49   11.10
   0  -1  -4   43.10   11.50
   0  -1   4   81.29   11.00
   0  -1   4   58.79   11.80
   0   1  -4   60.69   12.50
   0   1   4   76.39   11.20
   0   1   4   90.49   12.30
   0   1  -4   88.19   11.20
   0   1  -4   75.49   10.90
   0   1   4   86.29   11.30
   0   1   4   57.19   12.00
  -1  -1  -4 1629.14  241.08
  -1  -1  -4 1790.72  240.38
   1  -1   4 1736.33  241.48
  -1  -1  -4 1794.12  241.58
   1  -1   4 1687.43  240.38
  -1  -1  -4 1586.64  240.38
   1  -1   4 1836.72  239.88
   1   1   4 1883.21  240.58
  -1   1  -4 2060.09  241.68
  -1   1  -4 1651.53  239.88
   1   1   4 1784.42  241.48
   1   1   4 2102.89  241.98
  -1   1  -4 1696.23  240.38
  -1   1  -4 1854.01  239.88
   2  -1   4  830.12  111.09
  -2  -1  -4  905.21  113.69
  -2  -1  -4  818.52  111.79
  -2  -1  -4  853.61  112.19
   2  -1   4  729.83  112.79
  -2  -1  -4  818.92  113.69
   2   1   4  829.22  111.99
  -2   1  -4  764.72  112.89
  -2   1  -4  733.43  111.59
  -2   1  -4  867.61  111.19
   2   1   4  891.81  113.59
  -2   1  -4  768.42  111.19
   2   1   4  818.72  113.89
  -2   1  -4  894.91  113.29
   3  -1   4  917.31  124.79
  -3  -1  -4  855.91  124.59
  -3  -1  -4  855.61  123.29
  -3   1  -4  912.91  122.29
   3   1   4  906.81  126.39
  -3   1  -4  905.21  122.49
   3   1   4  866.11  122.89
  -3   1  -4  950.80  124.49
  -4  -1  -4   78.79   18.40
  -4  -1  -4  104.99   19.80
  -4   1  -4   74.49   16.10
   4   1   4   86.29   22.70
  -4   1  -4  106.29   20.10
  -4   1  -4  117.89   17.60
  -5  -1  -4   54.79   16.60
  -5  -1  -4   77.39   17.10
  -5   1  -4   48.00   12.90
  -5   1  -4   51.09   14.90
  -6  -1  -4   70.29   16.80
  -6  -1  -4   29.00   15.40
  -6  -1  -4   18.10   14.90
  -6   1  -4   35.30   15.10
  -6   1  -4   41.70   11.90
  -6  -2   4   38.10   16.30
  -6  -2   4   22.80   10.90
  -6   2   4   24.00   13.20
  -6   2   4   31.90   10.40
  -5  -2   4   86.29   18.90
  -5  -2   4   85.39   20.50
  -5   2   4  105.19   20.00
  -5   2   4   71.09   15.70
  -4  -2   4  342.97   47.60
  -4  -2   4  288.87   46.90
  -4   2   4  363.86   45.40
  -4   2   4  307.47   45.60
  -4   2   4  306.57   44.50
  -3  -2   4  174.98   31.00
  -3  -2   4  201.88   30.00
   3  -2  -4  193.28   28.70
   3   2  -4  229.68   33.30
  -3   2   4  190.68   28.20
  -3   2   4  204.48   28.60
  -3   2   4  205.58   28.70
  -3   2   4  187.38   27.70
  -2  -2   4  653.13   99.69
  -2  -2   4  754.92   99.79
  -2  -2   4  729.93   98.79
  -2  -2   4  824.92  101.89
   2  -2  -4  721.73   99.49
   2  -2  -4  666.73   98.69
  -2   2   4  733.73   98.89
   2   2  -4  820.22  101.69
   2   2  -4  687.13   98.59
  -2   2   4  718.23   98.79
   2   2  -4  690.73   99.99
  -2   2   4  763.52   98.89
  -1  -2   4  556.34   79.89
   1  -2  -4  517.75   78.89
  -1  -2   4  611.44   79.59
   1  -2  -4  611.64   80.29
  -1  -2   4  620.44   80.49
   1  -2  -4  612.44   79.29
   1   2  -4  616.64   80.19
   1   2  -4  613.34   80.59
  -1   2   4  541.85   79.39
  -1   2   4  536.95   80.19
  -1   2   4  657.33   79.39
   1   2  -4  517.55   79.59
   1   2  -4  597.44   79.89
  -1   2   4  594.14   81.29
   0  -2   4  322.47   41.20
   0  -2   4  346.57   42.70
   0  -2   4  290.07   40.80
   0  -2  -4  280.87   41.20
   0  -2  -4  300.77   41.40
   0  -2  -4  286.37   42.90
   0   2   4  311.77   41.60
   0   2   4  316.07   42.70
   0   2  -4  296.57   41.60
   0   2   4  308.37   43.30
   0   2  -4  320.77   42.20
   0   2   4  329.27   41.70
   0   2   4  311.67   41.50
   0   2  -4  260.77   41.00
  -1  -2  -4  268.57   42.00
  -1  -2  -4  324.57   42.30
  -1  -2  -4  320.67   41.30
  -1  -2  -4  285.47   43.70
  -1  -2  -4  330.77   42.60
   1  -2   4  303.97   42.80
  -1   2  -4  313.07   43.60
   1   2   4  289.97   42.30
   1   2   4  275.27   43.70
  -1   2  -4  284.77   42.40
  -1   2  -4  341.07   41.20
  -1   2  -4  289.37   42.50
  -1   2  -4  280.27   41.10
   1   2   4  318.37   43.90
   2  -2   4 1128.79  165.38
  -2  -2  -4 1330.57  165.68
  -2  -2  -4 1369.46  167.38
   2   2   4 1088.09  166.68
   2   2   4 1227.68  165.18
  -2   2  -4 1315.27  166.28
  -2   2  -4 1202.98  163.68
  -2   2  -4 1145.39  163.58
  -3  -2  -4   55.29   12.50
  -3  -2  -4   36.90   11.90
  -3   2  -4   42.40    8.40
   3   2   4   39.10    9.80
  -3   2  -4   40.90    8.40
   3   2   4   65.99   17.10
  -3   2  -4   33.80   10.30
  -4  -2  -4  170.28   36.90
  -4   2  -4  221.18   38.40
  -4   2  -4  286.57   34.60
   4   2   4  236.18   43.80
  -4   2  -4  226.68   34.20
  -5  -2  -4    5.50   10.90
  -5  -2  -4   23.90   10.80
  -5   2  -4   23.00   10.50
  -5   2  -4   11.50    6.60
   5   2   4    6.70   14.60
  -6  -2  -4    2.60   12.40
  -6  -2  -4    1.10    8.90
  -6   2  -4    6.80    9.30
  -6   2  -4    2.90    6.40
  -6  -3   4   13.50   12.90
  -6  -3   4    5.30    9.10
  -6   3   4   13.40    8.10
  -6   3   4   21.80   21.30
  -5  -3   4   -1.20    8.70
  -5  -3   4    4.40    7.40
  -5   3   4   -1.70    7.30
  -5   3   4    1.90    5.00
  -4  -3   4  276.27   50.79
  -4  -3   4  355.86   50.59
   4  -3  -4  375.76   49.10
  -4   3   4  307.97   47.50
  -4   3   4  358.86   48.40
  -4   3   4  311.57   47.70
   4   3  -4  453.65   56.49
  -3  -3   4   43.00    8.40
   3  -3  -4   31.60    9.00
  -3  -3   4   34.00   10.30
  -3  -3   4   35.00   10.30
  -3   3   4   39.30    8.00
  -3   3   4   41.60    8.90
   3   3  -4   65.79   16.90
  -3   3   4   41.00    8.80
  -2  -3   4  155.18   23.50
  -2  -3   4  161.28   25.70
   2  -3  -4  185.48   26.60
  -2  -3   4  165.68   29.40
  -2  -3   4  172.18   24.40
   2  -3  -4  146.49   22.40
   2   3  -4  212.68   27.50
  -2   3   4  147.79   22.70
   2   3  -4  165.68   25.90
  -2   3   4  157.98   22.70
   2   3  -4  154.88   24.30
  -1  -3   4   61.49   13.70
  -1  -3   4   47.10   11.40
  -1  -3   4   65.09   13.90
   1  -3  -4   69.89   13.40
   1  -3  -4   68.39   11.00
  -1  -3   4   79.69   13.20
  -1  -3   4   91.59   11.30
  -1   3   4   96.09   11.20
  -1   3   4   84.49   16.90
   1   3  -4   97.09   15.20
  -1   3   4   53.19   10.90
  -1   3   4   44.40   12.00
   1   3  -4   51.49   12.20
   1   3  -4   69.29   12.40
   1   3  -4   62.49   12.30
   0  -3   4 1040.70  138.29
   0  -3  -4 1038.80  139.99
   0  -3  -4 1052.99  138.69
   0  -3   4 1051.49  140.39
   0  -3  -4  836.92  137.99
   0  -3  -4 1092.09  139.09
   0  -3  -4 1088.59  139.59
   0  -3   4  974.30  139.79
   0   3   4 1047.30  141.29
   0   3   4  973.60  138.99
   0   3  -4 1045.90  139.69
   0   3   4 1020.90  140.69
   0   3   4 1109.29  139.19
   0   3   4 1017.20  139.09
   0   3  -4 1089.19  138.69
  -1  -3  -4 1187.88  167.48
   1  -3   4 1192.48  168.88
  -1  -3  -4 1291.57  168.58
  -1  -3  -4 1273.27  167.48
  -1  -3  -4 1269.07  168.28
  -1   3  -4 1183.48  168.38
   1   3   4 1098.89  169.68
  -1   3  -4 1396.26  166.58
   1   3   4 1245.48  168.18
  -1   3  -4 1205.68  166.38
   2  -3   4  286.37   37.40
  -2  -3  -4  226.18   31.10
  -2  -3  -4  252.37   33.10
  -2  -3  -4  219.68   31.80
  -2   3  -4  190.58   29.70
   2   3   4  216.48   32.20
  -2   3  -4  222.28   33.50
   2   3   4  210.08   37.80
  -2   3  -4  226.28   29.70
  -3  -3  -4  432.96   57.49
  -3   3  -4  381.46   53.49
  -3   3  -4  375.06   53.69
   3   3   4  399.46   60.09
  -3   3  -4  390.06   57.09
   3   3   4  417.16   56.59
  -4  -3  -4   66.89   16.20
  -4  -3  -4   63.59   15.80
  -4   3  -4   66.79   15.80
   4   3   4   68.49   21.50
  -4   3  -4   50.59   10.90
  -5  -3  -4   18.20    7.80
  -5  -3  -4   32.50   13.40
  -5  -3  -4   47.60   17.10
   5   3   4   35.30   20.30
  -5   3  -4   25.20   11.20
  -5   3  -4   18.90    7.20
  -6  -3  -4   -7.50    9.30
  -6  -3  -4    1.30   14.90
  -6   3  -4   -5.20    5.80
   6   3   4   -3.50   19.70
  -6  -4   4    5.90   12.80
  -5  -4   4   15.40   10.30
  -5  -4   4   25.90   13.00
   5   4  -4   25.70   20.20
  -5   4   4    6.40    5.00
   4  -4  -4    5.20    5.50
  -4  -4   4    5.60    8.90
  -4  -4   4    2.40    7.00
  -4   4   4   10.70    4.40
  -4   4   4    8.70    6.40
   4   4  -4    9.70   13.70
  -4   4   4    8.20    6.40
  -3  -4   4   37.30   12.60
  -3  -4   4   66.89   13.90
   3  -4  -4   51.19   12.90
  -3  -4   4   45.20   11.30
  -3   4   4   55.89   10.00
  -3   4   4   56.59    9.60
  -3   4   4   62.79   12.90
   3   4  -4   80.29   19.20
  -2  -4   4   26.70    8.30
  -2  -4   4   26.60    8.30
   2  -4  -4   40.00    9.70
  -2  -4   4   25.20   10.00
  -2  -4   4   48.30    9.60
  -2   4   4   37.30    6.60
  -2   4   4   34.10    7.00
   2   4  -4   25.60    8.40
  -2   4   4   47.00   14.70
   2   4  -4   44.90   13.70
  -1  -4   4   65.09   16.10
   1  -4  -4   85.29   18.00
   1  -4  -4   91.39   15.20
  -1  -4   4  115.19   15.90
  -1  -4   4   96.19   19.10
  -1  -4   4   71.19   17.50
  -1  -4   4  129.09   15.30
   1  -4  -4   90.89   14.90
  -1   4   4  120.99   15.90
   1   4  -4   80.69   16.90
   1   4  -4  112.09   19.90
  -1   4   4  143.09   23.90
  -1   4   4  127.99   16.20
   0  -4  -4  199.48   27.70
   0  -4   4  163.48   27.10
   0  -4  -4  183.88   24.40
   0  -4   4  157.18   23.40
   0  -4   4  178.08   28.10
   0  -4  -4  154.28   26.80
   0   4   4  186.58   24.50
   0   4  -4  165.48   26.10
   0   4  -4  145.99   23.80
   0   4   4  159.28   29.50
   0   4  -4  155.58   23.60
  -1  -4  -4   33.50   12.50
   1  -4   4   76.09   16.30
  -1  -4  -4   75.19   13.90
  -1  -4  -4   60.29   13.10
  -1  -4  -4   91.09   14.20
  -1  -4  -4   80.79   12.90
  -1   4  -4   90.09   17.30
   1   4   4  105.09   21.60
  -1   4  -4   80.19   10.70
  -1   4  -4   65.49   10.90
   1   4   4  110.69   15.20
  -2  -4  -4    8.10    5.10
  -2  -4  -4    9.60    5.60
   2  -4   4   18.90    8.90
  -2  -4  -4    8.50    6.20
  -2  -4  -4   12.90    7.90
  -2   4  -4   16.20    9.20
   2   4   4   24.80   12.50
   2   4   4   19.30    7.20
  -2   4  -4   13.30    7.40
  -3  -4  -4   98.99   19.30
  -3  -4  -4   53.09   15.60
  -3  -4  -4   93.59   15.60
  -3  -4  -4   88.49   16.70
   3   4   4   92.69   24.50
  -3   4  -4   62.09   16.90
  -4  -4  -4  146.79   24.20
  -4  -4  -4  103.69   25.10
  -4  -4  -4  187.88   29.90
  -4   4  -4  135.89   20.20
   4   4   4  135.89   34.10
  -4   4  -4  168.48   28.50
  -5  -4  -4  116.19   25.40
  -5  -4  -4   57.09   19.20
  -5   4  -4   73.99   13.50
   5   4   4   73.69   29.00
  -5   4  -4   74.09   19.50
  -5  -5   4    3.80   11.90
  -5  -5   4   17.90   12.60
   5   5  -4   14.60   21.50
  -4  -5   4   58.09   17.20
  -4  -5   4   59.49   16.30
   4  -5  -4   51.39   14.40
   4   5  -4  104.49   31.40
   3  -5  -4   13.20    7.60
  -3  -5   4    7.30    6.80
  -3  -5   4   10.80    9.20
  -3  -5   4    4.20    7.50
  -3  -5   4   -0.60    8.20
  -3   5   4    6.90   12.80
  -3   5   4   15.00    8.10
   3   5  -4   12.60   15.10
  -2  -5   4   38.90    8.60
  -2  -5   4   16.50    7.90
  -2  -5   4   11.50    7.70
   2  -5  -4   13.30    8.50
  -2  -5   4   30.90   11.20
  -2   5   4   38.20   15.10
  -2   5   4   24.50    5.00
  -2   5   4   22.10    6.70
   2   5  -4   21.80   12.90
  -1  -5   4    6.00    7.80
   1  -5  -4    2.30    6.40
  -1  -5   4   10.70    6.80
  -1  -5   4   10.90    5.30
  -1   5   4    1.80    5.40
  -1   5   4    7.50    9.50
  -1   5   4    3.30    3.60
   1   5  -4   -0.40    8.70
   0  -5  -4  556.94   74.49
   0  -5  -4  547.25   76.49
   0  -5   4  494.15   76.39
   0  -5   4  628.84   77.99
   0  -5  -4  603.84   77.49
   0   5   4  520.55   79.29
   0   5  -4  529.55   73.79
   0   5   4  511.85   74.39
   0   5  -4  510.25   77.09
  -1  -5  -4   97.59   18.70
  -1  -5  -4  104.19   17.00
  -1  -5  -4   91.09   19.50
   1  -5   4  134.19   24.30
  -1  -5  -4  101.99   19.70
   1   5   4  101.49   19.10
   1   5   4   94.09   25.50
  -1   5  -4  135.29   24.80
  -2  -5  -4   23.00    9.50
  -2  -5  -4   27.80   10.30
  -2  -5  -4   24.20    7.80
  -2  -5  -4   37.60   10.60
   2  -5   4   32.80   12.70
  -2   5  -4   28.10   12.60
   2   5   4   36.80   15.70
  -2   5  -4    3.80    8.60
  -3  -5  -4    6.30   10.20
  -3  -5  -4   39.10   12.30
  -3  -5  -4   11.60    7.60
  -3  -5  -4    1.30    6.50
  -3   5  -4    4.90    8.60
   3   5   4   20.90   14.80
  -3   5  -4   16.90   12.80
  -4  -5  -4   10.80    8.30
  -4  -5  -4   14.80   14.90
  -4  -5  -4    8.70    9.30
   4   5   4    8.80   16.00
  -4   5  -4   20.30   12.00
  -5  -5  -4    0.50   11.10
  -5  -5  -4    7.60   18.00
   5   5   4   -8.40   22.40
  -4  -6   4   22.50   14.90
   4   6  -4   -6.30   22.10
  -4   6   4   12.40   17.80
  -3  -6   4   20.80   13.10
   3  -6  -4    8.50   10.10
  -3  -6   4    8.20    8.70
   3   6  -4   38.10   22.00
  -3   6   4   27.10   18.40
  -3   6   4   38.00   18.50
  -2  -6   4   68.29   20.30
  -2  -6   4   74.59   17.80
   2  -6  -4   77.89   20.10
  -2   6   4   81.79   25.20
   2   6  -4  100.89   26.30
  -1  -6   4  121.09   26.60
   1  -6  -4  108.49   26.00
  -1  -6   4   99.79   23.50
   1   6  -4  143.59   30.70
  -1   6   4  220.98   37.10
   0  -6   4   22.50   12.00
   0  -6  -4   15.50   10.00
   0  -6   4   13.20    9.00
   0   6  -4   -4.90   10.00
   0   6   4   20.20   14.20
  -1  -6  -4   10.90    9.30
   1  -6   4   13.10   10.40
  -1  -6  -4   10.60    8.80
  -1   6  -4   17.40   12.80
   1   6   4    8.20   13.70
  -2  -6  -4   22.80   10.70
   2  -6   4   67.39   18.90
  -2  -6  -4   32.50   12.10
  -2   6  -4   48.70   17.30
   2   6   4   46.80   20.00
  -2   6  -4    3.90   10.90
  -3  -6  -4    3.30    9.30
   3   6   4    3.40   15.50
  -3   6  -4   -0.30   13.20
  -3   6  -4   -5.10    9.90
   4   6   4   45.20   24.00
  -4   6  -4   25.40   19.80
  -4   6  -4   21.30   14.50
  -2  -7   4   12.80   14.20
   2  -7  -4    1.80   12.50
   2   7  -4   11.10   22.30
  -2   7   4   26.80   20.90
  -1  -7   4   44.30   16.30
   1  -7  -4   18.20   12.30
   1   7  -4   84.19   27.60
  -1   7   4   30.10   19.90
   0  -7  -4   20.20   11.90
   0  -7   4   19.30   13.60
   0   7  -4   17.30   19.50
   0   7   4   28.90   20.00
   1  -7   4    2.10   12.80
  -1  -7  -4   10.00   11.90
   1   7   4   -3.90   15.50
  -1   7  -4    3.00   16.10
  -2   7  -4    2.10   13.90
   2   7   4    5.10   19.10
  -7   0   5   -5.20    7.10
  -7   0   5   -0.90   11.80
  -6   0   5   10.20    8.10
  -6   0   5    5.80   10.00
  -5   0   5   81.09   16.50
  -4   0   5   63.59   15.70
  -4   0   5   94.59   18.80
   4   0  -5  141.29   18.20
   3   0  -5 1316.37  173.18
  -3   0   5 1180.78  173.08
  -3   0   5 1275.37  173.08
   3   0  -5 1306.17  172.38
  -2   0   5  750.72   91.19
  -2   0   5  664.83   91.19
   2   0  -5  642.54   91.09
   2   0  -5  611.04   90.89
   1   0  -5   89.69   13.20
   1   0  -5   82.69   13.00
  -1   0   5  100.49   13.30
   1   0  -5   81.49   13.00
  -1   0   5   91.59   13.30
   0   0   5   32.40    5.10
   0   0  -5   26.60    5.20
   0   0   5   15.20    5.30
   0   0   5   21.70    4.80
   0   0  -5   22.20    4.80
   0   0  -5   27.00    5.10
   0   0   5   28.90    5.10
   0   0  -5   28.60    6.40
   1   0   5  745.73  103.19
   1   0   5  792.72  105.09
   1   0   5  810.42  104.69
  -1   0  -5  789.72  103.59
  -1   0  -5  727.13  103.69
  -1   0  -5  741.83  103.19
  -1   0  -5  768.12  104.99
   1   0   5  772.52  103.59
  -1   0  -5  750.52  104.19
  -2   0  -5  930.11  125.69
  -2   0  -5  890.21  125.79
   2   0   5 1056.29  127.79
  -2   0  -5  920.71  127.19
   2   0   5  896.51  127.79
  -2   0  -5  819.32  125.19
  -2   0  -5 1066.19  127.99
   2   0   5  906.11  125.69
  -3   0  -5  385.86   49.90
  -3   0  -5  357.46   50.19
  -3   0  -5  338.87   51.79
  -3   0  -5  319.07   49.30
   3   0   5  356.96   53.49
   3   0   5  362.16   49.80
  -4   0  -5  207.88   35.20
  -4   0  -5  236.28   38.50
  -5   0  -5    6.30    5.90
  -5   0  -5   12.90   10.10
  -6   0  -5   16.50    9.70
  -6   0  -5    9.90   12.50
  -7  -1   5   23.80   11.40
  -7  -1   5   15.70   16.00
  -7   1   5   14.50    9.80
  -7   1   5   -3.50   12.30
  -6  -1   5   10.00    7.90
  -6  -1   5   18.40   12.70
  -6   1   5    5.50    6.80
  -6   1   5   13.00   10.90
  -5  -1   5   21.30    8.50
  -5  -1   5   12.20    8.50
  -5   1   5   12.70    8.70
  -5   1   5    8.10    5.30
  -4  -1   5   14.70    6.30
   4  -1  -5   23.00    4.90
  -4  -1   5    1.80    5.10
  -4   1   5   25.70    8.60
  -4   1   5    3.50    4.60
   4   1  -5   22.50    7.40
  -3  -1   5  516.45   68.99
  -3  -1   5  493.25   68.99
   3  -1  -5  520.95   67.49
  -3   1   5  468.75   68.29
   3   1  -5  427.26   68.39
  -3   1   5  531.55   68.49
  -2  -1   5  724.93  112.79
   2  -1  -5  720.93  112.29
   2  -1  -5  934.01  112.49
  -2  -1   5  964.80  113.09
  -2  -1   5  863.31  114.49
   2  -1  -5  829.62  112.09
   2   1  -5  843.02  112.89
   2   1  -5  815.92  111.39
   2   1  -5  754.02  112.89
  -2   1   5  811.02  112.59
   1  -1  -5  638.64   78.89
   1  -1  -5  627.24   79.09
  -1  -1   5  549.95   79.59
   1  -1  -5  491.65   78.69
  -1  -1   5  603.64   79.49
  -1   1   5  487.55   78.69
   1   1  -5  644.84   79.29
  -1   1   5  695.03   79.19
  -1   1   5  533.55   78.99
   1   1  -5  595.04   79.49
   0  -1   5 1896.81  238.38
   0  -1  -5 1681.33  239.18
   0  -1  -5 1775.82  238.38
   0  -1  -5 1754.72  239.18
   0  -1   5 1847.92  238.28
   0  -1  -5 1869.21  238.58
   0   1  -5 1766.22  239.58
   0   1   5 1521.45  238.98
   0   1  -5 2004.00  238.48
   0   1   5 1706.63  238.48
   0   1  -5 1658.33  238.18
   0   1   5 1888.51  238.58
   0   1   5 1658.43  239.18
  -1  -1  -5  831.32  105.09
   1  -1   5  759.62  106.39
  -1  -1  -5  732.63  105.89
  -1  -1  -5  694.33  106.09
  -1  -1  -5  744.83  105.09
   1  -1   5  752.82  104.99
   1  -1   5  821.52  104.59
   1   1   5  899.11  106.79
  -1   1  -5  871.31  106.59
  -1   1  -5  766.22  104.99
  -1   1  -5  770.52  104.49
   1   1   5  769.02  105.09
   1   1   5  749.33  106.09
  -1   1  -5  765.52  105.19
  -1   1  -5  721.83  104.59
  -2  -1  -5 1330.47  160.78
  -2  -1  -5 1144.09  158.48
   2  -1   5 1102.59  157.78
  -2  -1  -5 1134.59  160.08
   2  -1   5 1234.58  160.28
  -2  -1  -5 1142.99  158.68
   2   1   5 1159.08  158.58
  -2   1  -5 1118.59  158.38
  -2   1  -5 1120.69  159.58
   2   1   5 1153.98  160.58
   2   1   5 1256.87  160.38
  -2   1  -5 1296.27  160.38
  -2   1  -5 1178.78  157.98
  -2   1  -5 1086.99  157.68
  -3  -1  -5  153.78   24.40
  -3  -1  -5  110.09   20.90
   3  -1   5  132.39   20.10
   3   1   5  116.49   25.40
  -3   1  -5  114.19   19.30
   3   1   5  117.29   20.40
  -3   1  -5  114.59   19.70
  -3   1  -5  153.48   23.80
  -4  -1  -5   64.69   15.70
  -4  -1  -5   40.20   11.90
  -4   1  -5   52.59   13.90
  -4   1  -5   37.00   10.60
   4   1   5   48.10   17.70
  -4   1  -5   45.10   10.60
  -5  -1  -5    3.00    8.40
  -5  -1  -5   -7.10    5.90
  -5   1  -5    6.30    8.90
  -5   1  -5    2.00    5.50
  -6  -1  -5   10.90   13.80
  -6  -1  -5   41.70   14.60
  -6  -1  -5   45.30   16.40
  -6   1  -5   30.50   11.50
  -6   1  -5   27.40   14.10
  -6  -2   5   29.90   11.90
  -6  -2   5   13.90   13.10
  -6   2   5    7.20    7.50
  -6   2   5    5.10    9.40
  -5  -2   5   84.99   17.60
  -5  -2   5   51.29   16.30
  -5   2   5   79.89   15.00
  -5   2   5   53.19   14.60
  -4  -2   5  311.17   44.50
  -4  -2   5  328.37   44.90
  -4   2   5  283.07   43.00
  -4   2   5  284.47   42.80
   3  -2  -5   -2.30    2.40
  -3  -2   5    8.40    5.20
  -3  -2   5   -0.50    4.60
  -3   2   5   -0.10    2.90
   3   2  -5   -3.30    7.00
  -3   2   5    0.60    3.40
  -2  -2   5  216.18   25.70
   2  -2  -5  164.48   24.60
  -2  -2   5  171.58   29.20
  -2  -2   5  160.68   26.20
   2  -2  -5  127.99   23.80
   2   2  -5  178.98   26.80
   2   2  -5  148.59   23.70
  -2   2   5  187.48   24.40
   2   2  -5  201.18   27.90
  -2   2   5  183.68   24.30
   1  -2  -5   45.70    6.30
  -1  -2   5   28.80    7.20
   1  -2  -5   38.60    7.80
  -1  -2   5   23.60    6.30
   1  -2  -5   40.70    6.50
  -1  -2   5   49.20    7.50
  -1   2   5   38.40    6.70
  -1   2   5   23.00    6.40
   1   2  -5   28.10    6.80
  -1   2   5   48.20   11.10
  -1   2   5   32.50    6.40
   1   2  -5   27.90    7.20
   1   2  -5   32.80    7.00
   1   2  -5   31.30    8.00
   0  -2   5  772.12  105.29
   0  -2  -5  767.72  105.69
   0  -2   5  858.01  105.69
   0  -2  -5  761.32  107.39
   0  -2  -5  805.02  105.89
   0  -2   5  816.72  106.99
   0   2   5  869.61  106.19
   0   2   5  745.23  105.69
   0   2  -5  877.01  105.89
   0   2  -5  767.92  106.49
   0   2   5  754.82  105.99
   0   2   5  727.63  107.39
   0   2  -5  662.63  105.39
   0   2   5  812.62  107.29
   0   2  -5  780.12  105.69
  -1  -2  -5  299.77   45.70
   1  -2   5  354.26   46.50
  -1  -2  -5  342.87   45.80
  -1  -2  -5  326.77   47.60
  -1  -2  -5  357.06   46.20
  -1  -2  -5  287.27   47.10
  -1  -2  -5  329.27   44.60
  -1   2  -5  372.86   47.70
  -1   2  -5  306.87   44.80
  -1   2  -5  339.27   44.80
   1   2   5  303.07   47.40
  -1   2  -5  303.77   46.00
   1   2   5  334.77   46.00
  -1   2  -5  370.56   46.40
   1   2   5  343.27   47.60
   2  -2   5  365.96   54.79
  -2  -2  -5  457.15   57.09
  -2  -2  -5  456.75   55.29
   2  -2   5  327.57   61.19
   2  -2   5  354.36   52.79
  -2   2  -5  406.96   52.99
  -2   2  -5  402.66   55.79
  -2   2  -5  391.16   53.19
   2   2   5  349.67   56.29
   2   2   5  375.56   54.49
  -3  -2  -5  504.95   70.99
  -3  -2  -5  545.75   73.09
   3   2   5  440.96   73.19
  -3   2  -5  491.25   68.99
  -3   2  -5  493.85   68.69
  -3   2  -5  541.25   72.09
   3   2   5  507.45   70.49
  -4  -2  -5  114.19   24.90
  -4  -2  -5  123.09   26.50
   4   2   5  141.69   30.30
  -4   2  -5  119.89   22.20
  -4   2  -5  144.09   22.10
  -4   2  -5  170.98   27.90
  -5  -2  -5  127.99   27.30
  -5  -2  -5   75.29   20.60
  -5   2  -5  109.79   24.80
   5   2   5  184.08   37.40
  -5   2  -5  104.89   20.80
  -6  -2  -5   16.10   15.20
  -6  -2  -5   21.40   11.90
  -6   2  -5   38.20   11.30
  -6   2  -5   41.30   14.90
  -6  -3   5   38.80   14.60
  -6  -3   5   16.50   13.40
  -6   3   5   16.20    8.60
  -6   3   5    5.80   15.90
  -5  -3   5   50.89   13.70
  -5  -3   5   44.30   15.30
  -5   3   5   62.69   12.10
  -5   3   5   45.50   13.00
   4  -3  -5   60.59   12.70
  -4  -3   5   66.39   15.70
  -4  -3   5   63.79   16.20
   4   3  -5  111.59   25.70
  -4   3   5   41.30   12.50
  -4   3   5   56.49   10.50
  -4   3   5   83.39   13.20
  -3  -3   5  129.59   28.10
   3  -3  -5  139.49   26.90
  -3  -3   5  213.48   28.00
  -3   3   5  143.09   25.10
  -3   3   5  159.28   25.10
   3   3  -5  246.08   32.10
  -3   3   5  223.18   26.00
   2  -3  -5   58.89   14.60
   2  -3  -5   78.99   13.50
  -2  -3   5   95.09   18.70
  -2  -3   5  110.09   16.10
  -2  -3   5   82.49   15.90
   2   3  -5   91.19   16.80
  -2   3   5   89.29   14.10
   2   3  -5   93.09   18.40
  -2   3   5  111.09   13.80
   2   3  -5   55.99   13.70
  -1  -3   5  102.49   16.90
  -1  -3   5  124.19   18.50
   1  -3  -5  108.09   19.40
  -1  -3   5  106.99   18.30
   1  -3  -5  108.49   16.60
  -1  -3   5  141.49   21.90
  -1   3   5  130.49   17.20
   1   3  -5  165.78   20.70
   1   3  -5  105.89   19.00
  -1   3   5  148.89   21.00
  -1   3   5   76.39   18.30
   1   3  -5  102.09   18.60
   1   3  -5  142.49   19.60
  -1   3   5  111.99   17.00
  -1   3   5  148.99   24.80
   0  -3  -5  209.88   27.20
   0  -3  -5  208.78   28.10
   0  -3  -5  187.18   26.10
   0  -3   5  145.89   28.70
   0  -3   5  209.68   26.20
   0   3   5  184.48   29.30
   0   3   5  207.38   27.30
   0   3  -5  206.58   26.60
   0   3  -5  186.28   27.30
   0   3   5  177.78   26.80
   0   3  -5  154.28   26.10
   0   3   5  203.88   27.00
   0   3   5  138.49   28.80
   1  -3   5  500.35   74.69
  -1  -3  -5  524.95   73.19
  -1  -3  -5  583.24   74.69
  -1  -3  -5  481.55   73.39
  -1  -3  -5  602.24   74.49
   1  -3   5  583.04   72.09
   1   3   5  459.45   75.69
  -1   3  -5  589.84   72.69
  -1   3  -5  625.14   76.59
   1   3   5  592.34   74.39
  -1   3  -5  466.85   72.39
  -1   3  -5  495.55   74.09
   2  -3   5  247.38   40.00
  -2  -3  -5  243.38   37.70
  -2  -3  -5  304.07   40.30
   2   3   5  273.37   42.30
  -2   3  -5  285.97   37.20
   2   3   5  267.17   39.50
  -2   3  -5  280.37   37.30
  -2   3  -5  261.57   40.70
  -3  -3  -5  772.82  104.99
   3   3   5  743.53  107.79
  -3   3  -5  747.33  101.69
   3   3   5  735.93  104.29
  -3   3  -5  714.13  101.79
  -3   3  -5  823.32  105.89
  -4  -3  -5   43.70   14.30
  -4  -3  -5   52.49   14.80
  -4   3  -5   33.50    8.60
   4   3   5   36.30   17.10
  -4   3  -5   64.29   15.00
  -5  -3  -5    9.50   13.50
  -5  -3  -5   24.70   11.10
   5   3   5   13.20   17.30
  -5   3  -5   22.40   11.60
  -5   3  -5   17.40    6.80
  -6  -3  -5    2.40   15.90
  -6  -3  -5   -6.30    9.90
   6   3   5    4.40   22.60
  -6   3  -5   -0.10    6.90
  -6   3  -5   -2.90   19.10
  -6  -4   5   19.00   15.90
  -5  -4   5    2.80    8.80
  -5  -4   5   12.40   11.90
   5   4  -5    2.50   17.00
  -5   4   5   13.90    5.90
  -4  -4   5    3.00    7.30
   4  -4  -5   -6.40    4.30
  -4  -4   5    2.20    8.50
  -4   4   5    3.40    3.90
  -4   4   5    0.40    5.30
   4   4  -5   -3.90   11.80
   3  -4  -5   -1.00    4.20
  -3  -4   5    1.60    7.00
  -3  -4   5   -7.00    4.70
  -3   4   5    2.80    4.20
  -3   4   5    0.50    4.70
   3   4  -5   14.60   12.00
  -3   4   5    1.90    3.20
   2  -4  -5   29.20    6.10
  -2  -4   5   49.10   10.20
  -2  -4   5   41.40    9.10
  -2  -4   5   38.30    9.70
   2  -4  -5   33.60    9.40
  -2  -4   5   19.60    9.80
  -2   4   5   36.20    7.10
   2   4  -5   35.60   13.00
   2   4  -5   31.60    9.40
  -2   4   5   29.50   13.60
  -2   4   5   36.30    7.70
  -1  -4   5  264.47   37.70
  -1  -4   5  304.77   41.60
   1  -4  -5  277.57   40.60
  -1  -4   5  246.78   39.80
  -1  -4   5  266.17   41.10
  -1  -4   5  295.17   39.30
  -1   4   5  268.27   38.50
  -1   4   5  293.37   38.70
   1   4  -5  234.88   39.10
   1   4  -5  289.17   41.40
  -1   4   5  297.47   43.30
   0  -4  -5  194.28   26.60
   0  -4   5  258.77   34.00
   0  -4  -5  199.98   31.30
   0  -4  -5  207.08   28.20
   0   4   5  214.18   29.40
   0   4   5  190.88   33.80
   0   4   5  207.38   28.40
   0   4  -5  198.68   27.50
   0   4  -5  153.28   27.40
   0   4   5  184.38   28.80
   0   4  -5  186.68   29.40
  -1  -4  -5  237.68   34.20
   1  -4   5  222.88   37.30
  -1  -4  -5  251.37   34.70
  -1  -4  -5  244.58   36.80
  -1  -4  -5  214.78   33.30
  -1  -4  -5  268.97   34.20
  -1   4  -5  247.08   35.60
  -1   4  -5  198.68   32.20
   1   4   5  240.38   37.90
   1   4   5  271.97   34.70
  -1   4  -5  247.08   32.20
  -2  -4  -5   70.49   13.60
   2  -4   5   85.19   18.50
  -2  -4  -5   65.19   14.80
  -2  -4  -5  129.39   19.80
  -2  -4  -5   52.59   14.10
   2   4   5   63.59   15.60
  -2   4  -5   86.19   18.50
  -2   4  -5   85.89   18.00
   2   4   5   94.09   21.90
  -2   4  -5   79.79   12.00
  -3  -4  -5   10.90    5.20
  -3  -4  -5   13.50   10.00
  -3  -4  -5    6.60    6.30
  -3  -4  -5   -1.60    4.50
   3   4   5   13.00   12.60
  -3   4  -5   10.30    8.70
  -4  -4  -5   13.90   10.40
  -4  -4  -5    9.00   11.60
  -4  -4  -5   10.30    7.20
  -4   4  -5   13.90    9.80
  -4   4  -5    4.20    3.30
   4   4   5    1.10   13.00
  -5  -4  -5   28.00   14.80
  -5  -4  -5   88.79   21.10
   5   4   5   45.20   24.40
  -5   4  -5   45.20   15.80
  -5   4  -5   43.70    9.40
  -5  -5   5    5.30   11.40
  -5  -5   5   12.90   10.60
   5   5  -5    7.00   22.10
  -4  -5   5   -1.30    9.60
  -4  -5   5   21.70   10.60
   4  -5  -5    6.60    7.30
  -4   5   5   17.80   14.80
   4   5  -5   11.90   17.80
  -3  -5   5   10.40    8.70
  -3  -5   5   28.20   13.00
  -3  -5   5   27.80   10.40
   3  -5  -5   15.40    9.20
  -3   5   5   20.10    9.10
  -3   5   5   20.60   14.60
  -3   5   5   14.00    4.40
   3   5  -5   26.60   15.40
  -2  -5   5    9.50    8.60
  -2  -5   5    6.30    5.80
  -2  -5   5    4.50    5.80
   2  -5  -5    4.10    6.10
  -2  -5   5   -0.40    5.50
   2   5  -5    2.60   10.30
  -2   5   5    4.00    5.00
  -2   5   5    7.20    3.60
  -2   5   5   18.40   12.80
  -1  -5   5   41.60   10.60
  -1  -5   5   35.20   11.70
   1  -5  -5   40.30   12.60
  -1  -5   5   31.90   13.60
   1   5  -5   65.69   16.20
  -1   5   5   65.59   12.40
  -1   5   5   69.49   18.40
  -1   5   5   63.99   10.80
   0  -5   5   55.29   15.40
   0  -5  -5   46.30   14.10
   0  -5  -5   71.49   13.20
   0   5  -5   77.39   13.50
   0   5   5   82.79   19.70
   0   5   5   66.09   12.90
   0   5  -5   90.99   18.00
  -1  -5  -5   56.79   11.90
  -1  -5  -5   17.20   10.00
  -1  -5  -5   43.20   11.50
   1  -5   5   44.30   13.90
  -1  -5  -5   77.19   11.70
   1   5   5   46.70   11.50
  -1   5  -5   62.49   15.30
   1   5   5   40.20   16.60
  -2  -5  -5   71.19   15.00
  -2  -5  -5   57.49   11.40
  -2  -5  -5   39.40   11.80
  -2  -5  -5   29.70   11.30
   2  -5   5   20.90   11.80
  -2   5  -5   69.89   17.20
  -2   5  -5   37.10   13.10
   2   5   5   61.69   20.90
  -3  -5  -5   85.19   20.00
  -3  -5  -5  102.29   22.70
  -3  -5  -5  157.78   26.80
  -3   5  -5  111.39   26.00
   3   5   5  117.19   30.80
  -3   5  -5  101.19   23.90
  -4  -5  -5   20.10   10.20
  -4  -5  -5   38.40   17.10
  -4  -5  -5   21.60   13.50
  -4   5  -5   26.80   13.60
   4   5   5   23.10   19.60
  -5  -5  -5   28.90   20.30
  -5   5  -5   18.50   24.10
   5   5   5   45.40   27.10
  -4  -6   5   36.10   17.00
   4  -6  -5   38.30   13.70
   4   6  -5   -0.70   28.30
  -4   6   5   37.60   20.40
   3  -6  -5    2.70    9.10
  -3  -6   5   11.80   11.80
   3   6  -5   -1.30   17.20
  -3   6   5   -2.00   15.50
   2  -6  -5   27.40   13.00
  -2  -6   5   46.60   17.10
   2   6  -5   54.89   21.00
  -2   6   5   52.99   20.10
   1  -6  -5  182.98   37.90
  -1  -6   5  226.88   41.40
  -1   6   5  260.67   46.70
   1   6  -5  232.68   42.90
   0  -6   5   58.29   17.00
   0  -6  -5   23.10   11.60
   0   6   5   61.39   20.40
   0   6  -5   55.29   18.00
  -1  -6  -5   11.80    9.00
  -1  -6  -5   15.40    9.50
   1  -6   5   11.10   10.90
  -1   6  -5   10.80   12.60
   1   6   5   22.30   15.70
  -2  -6  -5   27.70   11.80
   2  -6   5   26.90   13.30
  -2   6  -5   29.40   15.40
   2   6   5   12.80   16.00
  -2   6  -5   16.40   12.20
  -3  -6  -5   30.10   11.10
  -3  -6  -5   12.00   15.40
   3   6   5   19.50   19.70
  -3   6  -5    5.00   12.10
  -3   6  -5    7.50   14.60
  -4   6  -5   21.30   19.90
  -4   6  -5   29.90   17.10
   4   6   5   10.70   23.60
  -2   7   5   57.49   25.40
   1  -7  -5   -1.90    9.40
  -1  -7   5    3.20   12.20
  -1   7   5   21.50   19.00
   0  -7   5   34.10   16.80
   0  -7  -5   33.30   14.10
   0   7   5   57.99   22.90
  -1  -7  -5   53.09   16.80
   1  -7   5   32.60   16.70
  -1   7  -5    3.00   15.10
   1   7   5   38.00   22.50
  -2   7  -5   30.20   18.20
  -7   0   6   -1.90   12.40
  -7   0   6   -1.10    8.10
  -6   0   6    1.30    8.90
  -6   0   6   -1.70    6.60
  -5   0   6   76.09   15.90
  -5   0   6   56.39   16.20
   4   0  -6  116.69   16.50
  -4   0   6   81.59   16.50
  -4   0   6   65.69   16.60
  -3   0   6   64.79   12.50
   3   0  -6   60.09   10.60
   3   0  -6   65.79   16.10
  -2   0   6  166.68   26.90
   2   0  -6  186.38   27.00
  -2   0   6  206.58   27.20
   2   0  -6  182.38   26.80
   1   0  -6  901.41  106.99
  -1   0   6  774.52  107.09
   1   0  -6  717.73  106.99
   1   0  -6  747.73  106.99
   0   0   6  239.18   32.10
   0   0  -6  230.48   32.10
   0   0  -6  229.48   32.00
   0   0  -6  230.88   32.00
   0   0   6  235.38   32.20
   0   0   6  222.58   32.00
  -1   0  -6 1041.40  152.68
   1   0   6 1102.59  152.78
   1   0   6  983.40  154.58
   1   0   6 1221.28  154.28
  -1   0  -6 1205.58  153.28
  -1   0  -6 1275.87  155.18
   1   0   6 1181.28  153.28
  -1   0  -6 1090.69  153.28
  -1   0  -6 1140.09  153.78
  -2   0  -6 1179.58  150.38
  -2   0  -6 1093.79  149.88
  -2   0  -6 1097.09  151.78
   2   0   6 1187.18  152.58
  -2   0  -6 1057.89  150.48
   2   0   6 1068.89  150.38
   2   0   6 1086.29  152.48
  -3   0  -6    9.30    4.90
  -3   0  -6    5.90    6.00
  -3   0  -6   12.20    5.10
  -3   0  -6    6.70    4.00
   3   0   6    8.70    4.40
   3   0   6   11.60    9.00
  -4   0  -6    6.80    5.00
  -4   0  -6    8.10    7.50
  -5   0  -6    2.50    6.70
  -5   0  -6   37.80   12.90
  -6   0  -6   18.90   12.60
  -6   0  -6    6.70    9.40
  -7  -1   6    8.70   13.90
  -7   1   6    2.60   11.50
  -6  -1   6   45.90   12.70
  -6  -1   6   45.10   16.00
  -6   1   6   18.30   12.00
  -6   1   6   46.10   11.60
  -5  -1   6   16.20    7.60
  -5  -1   6   26.60   10.90
  -5   1   6   18.50    7.90
  -5   1   6   19.50    9.70
  -4  -1   6  132.89   25.30
  -4  -1   6  122.99   26.30
   4   1  -6  182.68   26.30
  -4   1   6  163.98   25.10
  -4   1   6  152.88   26.80
   3  -1  -6   74.99   14.40
  -3  -1   6   83.39   16.10
  -3  -1   6   53.89   13.50
   3  -1  -6  101.59   13.10
   3   1  -6   80.69   14.50
  -3   1   6   80.79   14.60
  -3   1   6   74.39   13.80
   2  -1  -6  139.49   18.90
   2  -1  -6  103.19   19.10
   2  -1  -6  170.48   21.60
  -2  -1   6  124.49   21.30
  -2  -1   6  140.69   23.60
  -2  -1   6  149.49   21.50
  -2   1   6  113.19   19.40
   2   1  -6  135.09   22.00
   2   1  -6  123.79   21.10
  -2   1   6  115.29   20.00
   2   1  -6  153.08   18.40
  -1  -1   6  120.89   15.90
   1  -1  -6   96.39   14.90
  -1  -1   6  103.29   15.90
   1  -1  -6   93.59   14.90
  -1  -1   6   97.49   15.40
   1  -1  -6   98.09   15.10
   1   1  -6   93.59   15.20
   1   1  -6  154.48   17.90
  -1   1   6  100.29   15.30
  -1   1   6  114.59   15.30
  -1   1   6  114.49   16.50
   0  -1  -6  204.58   27.80
   0  -1  -6  194.48   28.70
   0  -1  -6  196.18   27.90
   0  -1   6  207.98   27.70
   0  -1   6  215.28   27.70
   0   1   6  211.88   28.00
   0   1  -6  178.58   28.90
   0   1   6  200.38   28.70
   0   1  -6  194.58   27.60
   0   1   6  135.69   28.10
   0   1  -6  223.38   27.90
   0   1   6  206.58   28.00
  -1  -1  -6  415.56   64.49
  -1  -1  -6  431.36   64.99
  -1  -1  -6  465.65   63.89
   1  -1   6  501.65   63.39
  -1  -1  -6  484.15   63.79
   1  -1   6  451.05   63.69
   1  -1   6  404.46   64.99
   1   1   6  490.15   63.89
   1   1   6  475.05   64.99
  -1   1  -6  491.25   63.39
  -1   1  -6  511.75   63.89
   1   1   6  442.46   64.09
   1   1   6  471.65   65.09
  -1   1  -6  399.16   63.19
  -1   1  -6  495.55   65.39
  -1   1  -6  488.35   63.79
  -2  -1  -6   31.00    5.70
  -2  -1  -6   38.70   10.80
  -2  -1  -6   20.00    8.40
  -2  -1  -6   41.50    8.30
   2  -1   6   40.10   10.10
   2  -1   6   30.50    6.50
  -2  -1  -6   34.30    7.60
   2   1   6   38.70   11.20
  -2   1  -6   32.00    7.30
  -2   1  -6   31.80    6.70
  -2   1  -6   39.20   10.00
   2   1   6   39.40    8.00
  -2   1  -6   11.40    6.70
  -3  -1  -6   56.29   14.00
   3  -1   6   45.20    9.50
  -3  -1  -6   50.39   11.00
  -3   1  -6   34.00    8.80
  -3   1  -6   57.59   13.20
  -3   1  -6   43.50    9.80
   3   1   6   54.09   11.00
   3   1   6   72.59   17.80
  -4  -1  -6  223.18   34.40
  -4  -1  -6  185.98   35.30
  -4   1  -6  190.78   30.90
  -4   1  -6  180.08   31.60
  -4   1  -6  218.98   35.40
   4   1   6  247.58   41.40
   4   1   6  194.08   32.90
  -5  -1  -6   92.89   21.10
  -5  -1  -6   60.49   15.20
  -5   1  -6   46.40   15.40
  -5   1  -6   27.80   11.10
  -6  -1  -6   15.60   10.10
  -6  -1  -6    2.10   12.40
  -6   1  -6   17.20   12.20
  -6   1  -6   20.70   10.40
  -6  -2   6   -1.10    7.10
  -6  -2   6    0.80   10.70
  -6   2   6   -5.50    8.40
  -6   2   6    6.70    7.70
  -5  -2   6    2.90    6.00
  -5  -2   6   13.30    9.30
  -5   2   6   -1.50    4.40
  -5   2   6   -3.70    7.30
   4  -2  -6   19.50    5.50
  -4  -2   6   14.00    7.90
  -4  -2   6    7.00    7.30
  -4   2   6   20.10    6.70
  -4   2   6   -3.10    5.40
  -3  -2   6  230.38   34.40
  -3  -2   6  222.68   32.30
   3  -2  -6  214.58   30.90
  -3   2   6  208.38   31.10
  -3   2   6  208.58   31.10
   2  -2  -6   55.89    7.90
   2  -2  -6   40.60    8.10
   2  -2  -6   31.60    7.30
  -2  -2   6   31.00   10.20
  -2  -2   6   52.89    9.20
  -2  -2   6   38.70    9.20
   2   2  -6   27.30    6.90
  -2   2   6   54.39    8.30
  -2   2   6   45.70    8.10
   2   2  -6   45.90   11.30
   2   2  -6   39.80    9.20
  -2   2   6   27.30    6.30
   1  -2  -6  632.04   80.99
  -1  -2   6  638.44   80.69
   1  -2  -6  554.44   80.09
   1  -2  -6  533.75   79.79
  -1  -2   6  615.84   80.29
  -1  -2   6  566.34   80.69
   1   2  -6  613.84   80.89
   1   2  -6  605.84   80.59
  -1   2   6  656.53   80.39
   1   2  -6  605.04   80.89
  -1   2   6  678.93   82.69
  -1   2   6  486.15   80.49
  -1   2   6  542.05   80.29
   1   2  -6  560.44   80.39
   0  -2  -6  360.36   51.59
   0  -2   6  368.26   52.79
   0  -2  -6  342.87   51.79
   0  -2   6  376.36   51.29
   0  -2   6  374.16   51.49
   0  -2  -6  386.76   53.59
   0   2  -6  352.46   51.49
   0   2   6  398.86   51.59
   0   2   6  366.46   51.99
   0   2  -6  408.16   51.29
   0   2  -6  357.66   52.39
   0   2   6  402.26   52.19
   0   2  -6  445.36   51.99
   0   2   6  319.97   52.79
   0   2   6  354.16   53.49
  -1  -2  -6  254.67   35.00
  -1  -2  -6  201.58   32.70
  -1  -2  -6  231.18   33.40
   1  -2   6  222.38   33.50
  -1  -2  -6  217.78   32.80
  -1  -2  -6  232.28   35.70
   1  -2   6  233.88   31.90
  -1   2  -6  243.88   33.40
  -1   2  -6  213.28   31.90
   1   2   6  284.67   35.30
   1   2   6  245.08   35.10
  -1   2  -6  246.28   34.80
   1   2   6  231.18   33.10
  -1   2  -6  234.48   32.00
   2  -2   6 1612.44  222.18
  -2  -2  -6 1708.63  223.98
   2  -2   6 1530.75  223.78
  -2  -2  -6 1884.41  226.18
  -2   2  -6 1631.64  222.18
  -2   2  -6 1799.42  225.48
   2   2   6 1595.54  223.68
   2   2   6 1517.45  225.38
  -3  -2  -6  449.86   71.69
  -3  -2  -6  516.15   70.69
   3   2   6  486.45   69.99
  -3   2  -6  566.84   72.19
   3   2   6  505.65   73.69
  -3   2  -6  463.45   68.59
  -3   2  -6  506.65   68.39
  -4  -2  -6   10.50    9.50
  -4  -2  -6   34.50   10.60
   4   2   6   25.40   14.50
   4   2   6    8.80    6.80
  -4   2  -6   10.60    5.70
  -4   2  -6   10.90    5.50
  -4   2  -6   22.80   10.00
  -5  -2  -6   62.89   18.90
  -5  -2  -6   35.40   13.80
  -5   2  -6   48.40   12.80
   5   2   6  116.59   28.70
  -6  -2  -6   85.19   20.40
  -6  -2  -6   52.89   19.80
  -6   2  -6  101.79   23.50
  -6   2  -6   97.69   18.50
  -6  -3   6   -0.10   11.40
  -6  -3   6   22.00   11.80
  -6   3   6    8.40   10.60
  -6   3   6   23.70    9.60
  -5  -3   6   -6.00    8.20
  -5  -3   6   -5.00    5.40
  -5   3   6    3.20    5.30
  -5   3   6    0.60    7.20
   4  -3  -6   52.29   10.20
  -4  -3   6   26.00   11.10
  -4  -3   6   40.30   11.40
  -4   3   6   39.20   10.10
  -4   3   6   23.80    8.10
  -3  -3   6  243.68   36.40
   3  -3  -6  235.68   33.10
  -3  -3   6  249.48   34.30
  -3   3   6  183.98   31.10
  -3   3   6  222.28   31.50
  -3   3   6  210.98   32.10
  -3   3   6  226.58   31.90
   3   3  -6  331.67   38.40
   2  -3  -6  137.29   24.40
  -2  -3   6  187.08   25.80
  -2  -3   6  209.68   24.20
  -2  -3   6  118.39   24.30
  -2   3   6  101.29   22.90
   2   3  -6  153.88   26.20
  -2   3   6  189.38   22.80
  -2   3   6  115.59   22.70
   2   3  -6  192.78   26.30
   2   3  -6  136.09   23.60
  -1  -3   6   46.70    9.50
  -1  -3   6   28.70    9.40
  -1  -3   6   39.90    8.50
   1  -3  -6   30.30    8.60
   1  -3  -6   42.80    6.90
  -1  -3   6   38.70    7.90
   1   3  -6   40.30    9.10
   1   3  -6   44.40   10.30
  -1   3   6   43.50    8.20
  -1   3   6   37.50    9.60
  -1   3   6   45.40   12.50
   1   3  -6   52.79   10.70
  -1   3   6   43.30    8.40
  -1   3   6   31.50    8.80
   0  -3  -6  143.49   20.30
   0  -3  -6   94.69   15.90
   0  -3   6  107.29   15.80
   0  -3   6  140.39   20.60
   0   3   6  138.49   19.30
   0   3  -6  106.39   16.90
   0   3   6  100.49   19.20
   0   3  -6  126.69   16.60
   0   3   6  105.49   21.10
   0   3   6  127.69   16.70
   0   3  -6   89.29   15.80
   0   3   6  110.89   17.50
  -1  -3  -6  576.54   71.39
   1  -3   6  544.35   71.99
  -1  -3  -6  468.05   70.29
  -1  -3  -6  550.54   69.89
   1  -3   6  518.85   69.09
  -1   3  -6  537.75   69.49
   1   3   6  544.25   71.19
   1   3   6  493.75   73.09
  -1   3  -6  436.36   69.29
  -1   3  -6  492.55   70.69
  -1   3  -6  555.94   73.19
   2  -3   6   16.10    7.50
  -2  -3  -6   11.00    6.50
  -2  -3  -6   11.50    3.90
   2   3   6   16.40    9.70
  -2   3  -6   21.20    4.20
  -2   3  -6   14.50    4.80
   2   3   6   19.60    6.80
  -2   3  -6   22.80    7.90
  -3  -3  -6   48.60   11.90
  -3   3  -6   31.90    6.50
  -3   3  -6   35.00    6.80
  -3   3  -6   34.90   11.50
   3   3   6   32.80   14.70
   3   3   6   13.20    7.80
  -4  -3  -6  101.39   26.40
   4   3   6  151.98   35.20
  -4   3  -6  201.68   32.50
  -4   3  -6  194.08   24.90
  -5  -3  -6   44.30   14.90
  -5  -3  -6  122.49   26.10
  -5   3  -6   59.49   12.80
  -5   3  -6   78.09   18.80
   5   3   6   62.29   26.40
  -6  -3  -6   -0.90   11.00
  -6  -3  -6   31.60   21.10
  -6   3  -6    5.20   13.00
   6   3   6    5.20   25.20
  -6   3  -6    1.70    6.50
  -5  -4   6   85.39   19.30
  -5  -4   6   52.99   17.80
  -5   4   6   83.09   14.40
  -4  -4   6   11.80    8.50
   4  -4  -6    5.10    5.80
  -4  -4   6   17.40    9.70
  -4   4   6    6.40    4.40
   4   4  -6   26.30   16.50
  -4   4   6   11.70    6.70
  -3  -4   6   98.09   18.90
   3  -4  -6   66.39   16.70
  -3  -4   6   80.19   18.20
  -3   4   6   85.49   16.60
  -3   4   6  102.79   16.40
   3   4  -6  122.19   25.00
  -3   4   6  103.89   15.70
  -2  -4   6   22.00    8.40
   2  -4  -6   23.70    8.40
  -2  -4   6   44.50    9.50
  -2   4   6   42.80   15.20
   2   4  -6   27.20    9.80
  -2   4   6   15.90    7.90
  -2   4   6   37.20    7.40
  -2   4   6   39.10    7.70
   2   4  -6   53.19   14.50
   1  -4  -6  171.08   26.60
  -1  -4   6  177.68   27.20
   1  -4  -6  124.79   28.40
  -1  -4   6  181.88   31.50
  -1  -4   6  155.78   28.00
  -1  -4   6  215.78   26.10
  -1   4   6  186.08   26.90
   1   4  -6  207.58   29.80
  -1   4   6  198.48   27.10
  -1   4   6  194.18   35.00
   1   4  -6  163.38   28.60
   0  -4  -6  369.66   41.00
   0  -4  -6  207.78   43.10
   0  -4  -6  287.67   41.80
   0  -4   6  273.77   43.50
   0  -4  -6  295.77   40.20
   0   4  -6  348.27   43.10
   0   4  -6  269.57   41.10
   0   4  -6  245.78   40.90
   0   4   6  238.58   41.50
   0   4   6  346.07   42.80
   0   4   6  271.57   41.70
   0   4   6  316.97   45.50
  -1  -4  -6  163.78   26.70
  -1  -4  -6  143.49   28.80
  -1  -4  -6  219.48   30.40
   1  -4   6  176.78   31.40
  -1  -4  -6  184.88   27.00
  -1  -4  -6  189.08   27.90
  -1   4  -6  170.08   25.70
  -1   4  -6  173.28   28.50
   1   4   6  221.48   30.30
   1   4   6  209.28   36.10
  -1   4  -6  224.28   34.40
  -1   4  -6  198.98   25.80
   2  -4   6  145.89   30.30
  -2  -4  -6  207.78   31.60
  -2  -4  -6  169.98   29.20
  -2  -4  -6  193.68   26.00
  -2  -4  -6  195.08   30.80
   2   4   6  178.38   29.70
  -2   4  -6  154.78   24.80
  -2   4  -6  189.88   32.30
   2   4   6  218.28   38.30
  -2   4  -6  208.28   32.00
  -3  -4  -6   41.30   14.40
  -3  -4  -6   41.40   12.10
  -3  -4  -6   77.69   14.20
  -3  -4  -6   48.20    9.70
   3   4   6   35.70   12.30
   3   4   6   32.20   16.00
  -3   4  -6   47.40   13.90
  -4  -4  -6   21.20    8.80
  -4  -4  -6    8.50    9.20
  -4  -4  -6   37.40   15.50
  -4   4  -6   22.30   12.10
   4   4   6   18.40   17.50
  -4   4  -6   17.20    4.80
  -5  -4  -6   23.60   10.30
  -5  -4  -6   36.80   18.00
  -5  -4  -6   11.00   10.20
  -5   4  -6   30.70   13.50
   5   4   6   25.20   24.00
  -5   4  -6   22.30    7.00
  -5  -5   6    0.20   12.50
  -5  -5   6   -0.30    9.60
   5   5  -6   -0.40   21.20
   4  -5  -6    4.70    7.50
  -4  -5   6   -0.20    8.50
  -4  -5   6   25.20   12.30
  -4   5   6    8.20    4.50
  -4   5   6    2.80   14.30
   4   5  -6   20.40   17.10
  -3  -5   6   50.09   16.50
  -3  -5   6   46.00   12.90
   3  -5  -6   21.00   10.80
  -3  -5   6   37.20   12.80
   3   5  -6   94.39   23.30
  -3   5   6   59.09   19.90
  -3   5   6   59.69    9.50
  -3   5   6   46.80   12.30
  -2  -5   6   10.50    5.80
  -2  -5   6   -0.70    7.00
  -2  -5   6    2.00    6.10
   2  -5  -6    4.70    6.40
   2   5  -6   14.10   11.90
  -2   5   6   14.10   13.00
  -2   5   6   10.40    5.40
  -2   5   6    5.60    4.10
  -1  -5   6   52.79   15.40
   1  -5  -6   54.29   14.50
   1   5  -6   59.79   16.20
  -1   5   6   47.40   16.70
  -1   5   6   73.49   13.50
  -1   5   6   61.89   12.00
   0  -5  -6   67.89   13.20
   0  -5  -6   47.50   14.30
   0  -5   6   55.79   15.10
   0   5   6   55.39   12.10
   0   5   6   63.59   19.20
   0   5  -6   61.29   15.60
   1  -5   6   84.19   19.70
  -1  -5  -6   88.89   17.10
  -1  -5  -6   90.69   15.90
  -1  -5  -6   78.99   16.00
  -1  -5  -6   95.29   18.80
   1   5   6   87.69   22.90
   1   5   6   90.49   16.50
  -1   5  -6   86.59   19.80
  -1   5  -6   92.69   21.80
  -1   5  -6   78.09   12.30
   2  -5   6   30.80   13.90
  -2  -5  -6   49.30   10.70
  -2  -5  -6   27.70   10.30
  -2  -5  -6   38.70   12.50
  -2  -5  -6   47.40   12.30
  -2   5  -6   50.19   15.30
  -2   5  -6   38.90   14.40
   2   5   6   33.50   11.10
   2   5   6   22.10   15.90
  -3  -5  -6   68.09   19.20
  -3  -5  -6   91.29   22.50
  -3  -5  -6  127.69   21.80
   3   5   6  119.69   30.00
  -3   5  -6   79.79   20.80
  -3   5  -6  129.09   25.50
  -4  -5  -6  136.39   27.20
  -4  -5  -6   76.19   19.00
  -4  -5  -6   73.59   20.20
  -4   5  -6   79.99   22.80
   4   5   6  141.29   37.20
   5   5   6    0.10   20.20
  -5   5  -6   16.60   14.40
  -4   6   6   10.30   19.90
   4   6  -6   33.10   24.60
   3  -6  -6   -2.80    9.10
  -3  -6   6   39.30   15.70
   3   6  -6   31.30   20.40
  -3   6   6   10.30   16.60
  -2  -6   6    2.10   10.50
   2  -6  -6   14.40    9.50
  -2   6   6   12.10   16.40
  -2   6   6   10.00    5.70
   2   6  -6    7.80   15.30
   1  -6  -6   61.39   17.30
  -1  -6   6   60.89   18.00
  -1   6   6   91.79   24.40
   1   6  -6   86.09   22.70
  -1   6   6   70.49   13.80
   0  -6  -6   52.79   16.00
   0  -6   6   33.30   15.70
   0   6   6   78.99   23.60
   0   6   6   69.49   14.10
   0   6  -6   85.69   21.00
  -1  -6  -6   12.60    8.40
   1  -6   6   -0.90    9.50
  -1   6  -6   19.30   13.40
  -1   6  -6   17.70   12.70
   1   6   6    6.80   16.00
  -2  -6  -6    3.20    8.20
   2  -6   6   47.00   16.10
   2   6   6   29.20   18.60
  -2   6  -6   -1.50   10.40
  -2   6  -6   42.60   16.10
  -3  -6  -6   -0.70   15.50
  -3  -6  -6   29.60   12.00
  -3   6  -6   14.70   15.70
  -3   6  -6   17.60   14.00
   3   6   6   34.60   20.70
  -4   6  -6   23.70   17.20
   1  -7  -6    8.60   13.20
  -1  -7   6   20.00   14.70
  -1   7   6    2.50   16.60
   0  -7   6   21.50   15.20
   0  -7  -6   22.20   13.00
   0   7   6   68.09   25.30
  -1  -7  -6   40.30   14.90
   1  -7   6   29.40   16.50
  -1   7  -6   17.70   15.90
   1   7   6   68.99   27.80
  -2   7  -6   -7.90   14.30
  -7   0   7    1.90    7.80
  -7   0   7   -6.80   11.70
  -6   0   7    0.10    8.40
  -6   0   7   23.00   10.30
  -5   0   7   87.09   16.20
  -5   0   7   64.59   16.80
  -4   0   7  183.28   31.70
   4   0  -7  218.28   29.40
  -4   0   7  184.38   33.30
   3   0  -7  100.19   13.00
   3   0  -7   94.29   14.00
  -3   0   7   78.09   15.70
  -3   0   7   72.99   16.00
  -2   0   7  156.08   17.80
   2   0  -7  102.29   16.20
   2   0  -7   95.29   17.80
   2   0  -7   91.59   17.40
  -2   0   7  107.69   18.50
   1   0  -7  525.55   59.59
   1   0  -7  405.16   59.59
   1   0  -7  400.36   59.79
  -1   0   7  388.96   59.49
   0   0   7  274.47   39.90
   0   0  -7  293.37   40.00
   0   0  -7  209.98   40.50
   0   0   7  308.67   40.20
   0   0  -7  314.17   40.00
   0   0  -7  281.97   40.00
   0   0   7  322.57   40.10
   1   0   7    6.60    2.50
  -1   0  -7    6.80    2.90
   1   0   7    6.60    3.90
  -1   0  -7   -1.40    2.30
   1   0   7    5.70    4.30
  -1   0  -7    5.20    4.20
   1   0   7    8.20    3.10
   1   0   7    5.30    4.50
  -1   0  -7    4.70    3.10
  -2   0  -7  123.89   20.90
  -2   0  -7  145.09   19.80
   2   0   7  124.09   23.10
  -2   0  -7  130.99   22.30
   2   0   7  116.89   19.20
  -2   0  -7  144.69   23.00
  -2   0  -7   99.59   17.30
  -3   0  -7    5.40    4.30
  -3   0  -7    8.60    7.20
   3   0   7    7.10    9.10
  -3   0  -7    7.30    4.50
   3   0   7   10.70    5.30
  -3   0  -7   13.60    5.30
  -4   0  -7   53.39   13.00
   4   0   7   56.99   12.40
  -4   0  -7   48.60   15.30
  -5   0  -7  336.27   48.60
  -5   0  -7  198.78   40.20
  -6   0  -7   51.59   18.70
  -6   0  -7   33.60   13.20
  -7  -1   7    5.80   15.00
  -7   1   7   -4.30   11.20
  -6  -1   7   -0.50    9.20
  -6  -1   7   -0.60    6.40
  -6   1   7   -4.50    8.40
  -6   1   7   10.90    7.50
  -5  -1   7   38.40   10.10
  -5  -1   7   25.30   10.70
  -5   1   7   12.30    9.10
  -5   1   7   26.10    8.70
  -4  -1   7    5.50    5.40
  -4  -1   7    5.80    7.00
  -4   1   7   20.30    6.50
  -4   1   7    0.70    6.00
   4   1  -7   10.40    5.70
   3  -1  -7   22.20    6.80
  -3  -1   7   13.80    6.20
  -3  -1   7   18.30    7.20
   3  -1  -7   21.00    4.80
  -3   1   7   26.00    7.20
  -3   1   7   26.20    7.20
   2  -1  -7  728.53  118.29
   2  -1  -7  924.91  118.29
  -2  -1   7  833.72  119.79
  -2  -1   7  842.42  118.89
  -2  -1   7 1075.49  119.09
   2   1  -7  805.92  118.79
  -2   1   7  868.21  118.59
   1  -1  -7   54.19   10.00
  -1  -1   7   65.19   11.10
   1  -1  -7   64.89   10.70
  -1  -1   7   56.39   10.40
   1  -1  -7   47.70    9.60
  -1  -1   7   64.29   10.50
   1   1  -7   66.79   12.20
   1   1  -7   53.29   10.00
  -1   1   7   68.39   10.60
   1   1  -7   63.79   11.20
  -1   1   7   52.99   10.10
  -1   1   7   53.29   10.30
   0  -1  -7 2246.18  322.87
   0  -1  -7 2617.04  323.27
   0  -1   7 2553.04  322.87
   0  -1  -7 2029.40  323.67
   0  -1  -7 2503.65  323.87
   0  -1   7 2070.29  324.17
   0  -1   7 2444.66  322.97
   0   1   7 2328.67  323.77
   0   1   7 2156.28  323.87
   0   1  -7 2343.17  322.77
   0   1   7 2539.25  323.27
   0   1  -7 2265.17  324.37
   0   1  -7 2692.03  323.17
   0   1   7 2757.22  323.27
  -1  -1  -7 1029.50  143.29
   1  -1   7 1115.59  142.89
   1  -1   7 1102.59  145.29
  -1  -1  -7 1127.79  145.19
  -1  -1  -7 1038.50  143.19
   1  -1   7 1072.29  143.29
  -1  -1  -7  960.40  143.99
   1   1   7 1080.99  143.39
   1   1   7 1011.00  144.29
   1   1   7 1053.09  143.69
   1   1   7 1077.49  144.79
  -1   1  -7 1184.18  142.99
  -1   1  -7  952.90  142.99
  -1   1  -7 1033.60  144.89
  -1   1  -7  957.10  142.69
  -1   1  -7 1135.99  143.09
  -2  -1  -7 1139.69  149.29
  -2  -1  -7 1400.76  152.58
  -2  -1  -7 1030.70  147.59
  -2  -1  -7  925.61  151.18
   2  -1   7 1176.58  149.39
   2  -1   7 1103.39  148.69
  -2  -1  -7 1113.99  149.49
   2   1   7 1061.69  151.18
  -2   1  -7 1099.19  148.59
  -2   1  -7 1076.89  148.99
   2   1   7 1150.08  149.49
  -2   1  -7 1233.28  151.68
  -2   1  -7  983.90  148.79
  -2   1  -7 1065.29  149.99
   3  -1   7  194.98   26.10
  -3  -1  -7  156.68   27.70
  -3  -1  -7  229.68   34.40
  -3  -1  -7  153.88   24.90
   3   1   7  184.68   28.40
  -3   1  -7  149.88   26.50
   3   1   7  187.38   35.00
  -3   1  -7  227.38   33.20
  -3   1  -7  172.48   25.80
  -4  -1  -7   52.79   14.40
  -4  -1  -7   44.30   10.80
  -4  -1  -7   26.70    8.40
  -4   1  -7   35.10    9.20
  -4   1  -7   35.90    9.30
   4   1   7   27.70    9.30
   4   1   7   40.70   16.50
  -4   1  -7   52.79   14.20
  -5  -1  -7  181.18   31.70
  -5  -1  -7  213.58   37.00
   5   1   7  176.78   40.70
  -5   1  -7  148.29   29.50
  -5   1  -7  215.58   36.30
  -6  -1  -7   33.00   13.10
  -6  -1  -7   11.20   13.60
  -6   1  -7   25.40   13.40
  -6   1  -7   17.60   10.50
  -6  -2   7   -2.30    7.10
  -6  -2   7   -3.90   10.70
  -6   2   7   -9.40    8.10
  -6   2   7    2.30    7.20
  -5  -2   7   -2.80    5.80
  -5  -2   7   14.70    9.70
  -5   2   7   -0.60    7.40
  -5   2   7   16.90    7.40
   4  -2  -7    4.40    3.80
  -4  -2   7   -2.00    7.00
  -4  -2   7   -5.20    3.80
  -4   2   7    1.30    3.80
  -4   2   7    0.70    5.70
  -3  -2   7  260.67   34.80
  -3  -2   7  214.58   34.20
   3  -2  -7  212.18   29.60
  -3   2   7  179.28   29.80
  -3   2   7  205.38   30.00
   2  -2  -7   51.99   10.00
  -2  -2   7   69.99   12.20
  -2  -2   7   63.09   13.50
   2  -2  -7   32.60    9.40
  -2  -2   7   49.40   11.10
  -2   2   7   66.19   11.50
   2   2  -7   73.69   10.40
  -2   2   7   61.29   10.60
  -2   2   7   53.79    9.00
   2   2  -7   45.70   11.00
   1  -2  -7  249.28   40.00
  -1  -2   7  300.27   40.30
  -1  -2   7  286.67   40.70
   1  -2  -7  348.47   40.00
  -1   2   7  405.86   43.60
   1   2  -7  260.67   40.40
   1   2  -7  265.17   40.40
  -1   2   7  264.47   40.30
  -1   2   7  212.88   40.30
   1   2  -7  267.87   40.70
   1   2  -7  349.47   40.80
   0  -2  -7   94.59   16.60
   0  -2   7  109.99   15.80
   0  -2  -7  110.89   16.00
   0  -2   7  125.19   18.70
   0  -2  -7  127.19   20.80
   0  -2   7  115.19   15.70
   0   2  -7  114.49   16.10
   0   2   7  101.09   16.80
   0   2   7  119.79   15.70
   0   2  -7  115.49   20.50
   0   2   7  110.39   17.80
   0   2   7  102.49   19.60
   0   2  -7   86.99   15.50
   0   2   7   77.49   17.60
  -1  -2  -7  606.64   85.49
   1  -2   7  635.64   82.89
   1  -2   7  607.64   84.29
  -1  -2  -7  582.64   83.59
  -1   2  -7  752.02   89.09
  -1   2  -7  526.05   82.79
   1   2   7  635.84   87.29
  -1   2  -7  710.03   86.29
  -1   2  -7  634.94   82.99
   1   2   7  598.14   85.59
   1   2   7  579.34   84.19
   1   2   7  628.44   83.99
  -2  -2  -7  668.93   87.39
  -2  -2  -7  579.94   85.09
   2  -2   7  637.34   83.69
   2  -2   7  609.64   85.29
  -2   2  -7  645.54   86.89
  -2   2  -7  665.93   83.69
  -2   2  -7  532.95   83.79
   2   2   7  609.64   85.09
   2   2   7  583.34   87.09
  -2   2  -7  626.54   85.49
   3  -2   7  766.22   99.59
  -3  -2  -7  789.12  101.99
  -3  -2  -7  726.23  103.49
  -3   2  -7  742.13   99.59
  -3   2  -7  701.43  102.69
   3   2   7  719.23  101.19
  -3   2  -7  687.73   99.69
   3   2   7  687.53  104.49
  -4  -2  -7  124.29   24.10
  -4  -2  -7  158.58   29.40
  -4   2  -7  114.49   22.90
  -4   2  -7  197.38   29.80
  -4   2  -7  108.99   21.60
   4   2   7  100.69   28.30
   4   2   7  167.18   26.30
  -5  -2  -7    9.80   10.10
  -5  -2  -7    3.50    8.40
  -5   2  -7   12.60    9.50
   5   2   7    6.80   13.90
  -5   2  -7    4.00    5.90
  -6  -2  -7   48.60   18.60
  -6  -2  -7   51.59   16.00
  -6  -2  -7   86.89   23.70
  -6   2  -7   40.60   13.10
  -6   2  -7   51.39   19.30
  -6  -3   7    8.50    9.40
  -6  -3   7    8.00   12.20
  -6   3   7   -7.00    9.70
  -6   3   7   10.00    8.10
  -5  -3   7   65.49   15.80
  -5  -3   7   68.79   18.10
  -5   3   7  102.29   16.10
  -5   3   7   44.50   14.70
   4  -3  -7   55.79   10.70
  -4  -3   7   22.80   11.20
  -4  -3   7   29.30   10.60
  -4   3   7   43.00    9.80
  -4   3   7   50.39   11.40
   3  -3  -7   84.69   14.70
  -3  -3   7   90.29   17.10
  -3  -3   7   86.49   18.00
  -3   3   7   73.39   14.40
  -3   3   7   67.49   11.90
   3   3  -7   94.49   21.50
  -3   3   7   80.19   13.80
  -3   3   7   69.29   11.80
  -2  -3   7  271.57   35.60
  -2  -3   7  197.78   35.00
  -2  -3   7  282.17   34.30
   2  -3  -7  203.98   35.00
  -2   3   7  243.78   41.00
   2   3  -7  246.98   35.80
   2   3  -7  206.38   33.10
  -2   3   7  180.98   32.90
  -2   3   7  281.57   33.50
  -2   3   7  207.98   32.90
   2   3  -7  254.77   37.50
  -1  -3   7  271.87   31.90
   1  -3  -7  212.58   34.30
  -1  -3   7  241.48   32.30
  -1  -3   7  180.78   32.00
   1  -3  -7  208.48   31.00
  -1  -3   7  218.58   35.90
   1   3  -7  240.88   33.00
  -1   3   7  265.67   32.40
  -1   3   7  248.28   33.10
  -1   3   7  166.28   32.40
   1   3  -7  206.98   32.40
  -1   3   7  275.17   36.10
  -1   3   7  189.28   31.70
   0  -3  -7   29.70    7.40
   0  -3   7   20.00    6.90
   0  -3   7   12.30    3.70
   0  -3  -7   17.50    4.70
   0   3  -7   16.80    4.70
   0   3  -7   15.30    5.40
   0   3   7    5.40    5.80
   0   3   7   14.60    5.80
   0   3  -7   16.60    5.30
   0   3   7   26.50    6.00
   0   3   7   27.00    5.90
  -1  -3  -7  175.98   23.50
   1  -3   7  123.89   24.80
  -1  -3  -7  104.99   23.30
  -1   3  -7  110.49   25.30
   1   3   7  148.49   27.80
  -1   3  -7  161.68   22.10
  -1   3  -7  176.98   22.30
  -1   3  -7  172.48   23.40
  -2  -3  -7   95.09   20.10
   2  -3   7  144.19   24.00
  -2  -3  -7  114.99   16.80
   2  -3   7  127.39   16.90
  -2   3  -7  104.69   17.00
   2   3   7  110.69   24.40
   2   3   7  133.39   21.10
  -2   3  -7  123.69   23.00
  -2   3  -7  125.39   18.90
  -3  -3  -7  348.87   49.60
  -3   3  -7  329.97   46.40
   3   3   7  369.16   59.39
   3   3   7  311.07   48.50
  -3   3  -7  311.77   49.99
  -3   3  -7  337.67   46.20
  -4  -3  -7   26.50   11.30
  -4   3  -7   31.90   12.10
  -4   3  -7   37.80    8.90
   4   3   7   58.29   14.10
   4   3   7   35.70   19.50
  -5  -3  -7    8.50    9.20
   5   3   7   24.00   23.00
  -5   3  -7   37.40   13.90
  -5   3  -7   30.80    8.90
  -6  -3  -7   14.00   19.30
  -6  -3  -7   15.90   12.00
   6   3   7    9.40   25.20
  -6   3  -7   21.90    9.00
  -6   3  -7   18.50   15.40
  -5  -4   7    7.30    9.90
  -5  -4   7    6.20    8.30
  -5   4   7    0.30    5.20
   4  -4  -7   17.50    8.40
  -4  -4   7   37.30   13.10
  -4  -4   7   37.40   12.20
  -4   4   7   28.60    7.90
  -4   4   7   33.30    9.70
   4   4  -7   48.20   19.10
  -3  -4   7   43.10   11.50
  -3  -4   7   29.80   10.00
   3  -4  -7   30.20    9.50
  -3   4   7   22.40    7.20
  -3   4   7   33.80   14.90
   3   4  -7   54.29   16.50
  -3   4   7   29.00    8.40
  -3   4   7   38.10    8.90
  -2  -4   7   92.09   22.30
   2  -4  -7  120.39   23.80
  -2  -4   7  183.98   22.50
  -2   4   7   91.29   22.10
  -2   4   7  141.49   22.00
   2   4  -7  180.28   28.40
  -2   4   7  155.88   21.50
   2   4  -7  132.29   24.80
  -2   4   7  176.48   32.10
  -1  -4   7  203.78   35.20
   1  -4  -7  250.17   38.60
  -1  -4   7  259.77   33.80
  -1  -4   7  188.98   37.80
  -1   4   7  255.37   35.00
  -1   4   7  283.67   40.20
   1   4  -7  279.57   36.90
   1   4  -7  210.58   35.30
  -1   4   7  235.68   34.70
   0  -4  -7   45.50    9.70
   0  -4  -7   49.70   12.70
   0  -4  -7   78.69   13.00
   0  -4   7   52.89   10.00
   0  -4   7   51.79   13.80
   0   4  -7   75.09   12.20
   0   4   7   70.19   14.40
   0   4   7   43.30   14.70
   0   4  -7   81.59   14.30
   0   4   7   80.69   13.40
   0   4   7   82.49   13.30
  -1  -4  -7   28.60    8.70
  -1  -4  -7   69.89   13.70
  -1  -4  -7   33.00    9.80
   1  -4   7   35.10   11.50
   1   4   7   36.40    9.70
   1   4   7   56.19   16.20
  -1   4  -7   40.60    8.10
  -1   4  -7   45.90   13.70
  -1   4  -7   45.30    8.10
  -1   4  -7   67.59   13.10
  -2  -4  -7  307.07   38.80
   2  -4   7  232.78   37.40
  -2  -4  -7  249.08   36.10
  -2  -4  -7  213.68   31.00
  -2   4  -7  212.58   30.70
  -2   4  -7  218.98   30.20
  -2   4  -7  200.48   33.70
   2   4   7  243.58   35.70
  -2   4  -7  200.68   37.10
   2   4   7  202.78   39.50
  -3  -4  -7   51.69   12.20
  -3  -4  -7   45.70   13.20
  -3  -4  -7   52.19    9.70
  -3   4  -7   44.80    8.00
   3   4   7   53.19   12.50
  -3   4  -7   31.50   12.90
   3   4   7   75.59   22.10
  -4  -4  -7   95.79   18.10
  -4  -4  -7   58.49   17.30
  -4  -4  -7   74.19   21.90
   4   4   7  119.19   30.60
  -4   4  -7  106.69   23.00
  -4   4  -7   88.09   14.30
  -5  -4  -7   17.60   12.50
  -5  -4  -7   16.10    9.00
  -5  -4  -7   10.10   16.40
   5   4   7    1.50   21.10
  -5   4  -7    5.70    5.30
  -5   4  -7   15.30   12.90
  -5  -5   7   17.80   14.80
  -4  -5   7    3.00   10.00
  -4  -5   7   -1.00    9.10
   4  -5  -7    2.80    7.00
  -4   5   7   -6.10   14.70
  -4   5   7   12.40    4.80
   4   5  -7   31.70   19.20
   3  -5  -7   31.30   11.00
  -3  -5   7   36.90   11.70
  -3  -5   7   35.10   12.30
  -3  -5   7   31.50   14.60
  -3   5   7   40.90    8.30
  -3   5   7   23.90   13.80
   3   5  -7   41.80   18.10
  -3   5   7   42.40   18.30
  -2  -5   7   -6.60    6.00
  -2  -5   7   14.60    9.60
   2  -5  -7    9.70    8.60
  -2  -5   7   41.00    7.80
  -2   5   7   21.70    6.50
  -2   5   7   10.30    4.80
   2   5  -7   23.10   13.60
  -2   5   7   15.30   13.30
  -1  -5   7    4.60    8.20
   1  -5  -7    8.40    6.70
  -1   5   7    9.60    5.50
  -1   5   7    1.50    5.60
   1   5  -7   19.60   10.30
  -1   5   7    9.70    9.90
   0  -5  -7  140.29   29.80
   0  -5  -7  246.48   35.60
   0  -5   7  132.89   30.50
   0   5  -7  202.58   32.50
   0   5   7  223.88   38.50
   0   5   7  187.78   29.50
  -1  -5  -7   35.50    8.00
  -1  -5  -7    7.30    7.00
   1  -5   7   35.60   11.20
  -1  -5  -7   14.10    6.80
   1   5   7   14.90   12.00
   1   5   7   20.00    7.30
  -1   5  -7   25.60    9.70
  -1   5  -7    9.00    9.70
  -2  -5  -7   39.20   12.90
  -2  -5  -7   23.70   11.50
  -2  -5  -7   12.20    8.40
  -2  -5  -7   31.60   10.60
   2  -5   7   30.30   13.10
  -2   5  -7   25.90   12.90
   2   5   7   20.80    9.50
   2   5   7   25.40   15.20
  -2   5  -7   39.70   13.30
  -3  -5  -7   47.60   13.00
  -3  -5  -7   81.49   19.30
  -3  -5  -7   32.50   13.20
  -3   5  -7   30.00   13.40
  -3   5  -7   37.10   16.00
   3   5   7   82.19   23.90
  -4  -5  -7   65.09   21.40
  -4  -5  -7  126.79   23.00
  -4  -5  -7  180.68   31.90
   4   5   7  148.79   37.20
  -4   5  -7   90.39   23.90
  -4   6   7   21.70   20.00
  -3  -6   7   21.70   13.90
   3  -6  -7    3.60    9.00
  -3   6   7   10.20   18.40
   3   6  -7    9.10   19.60
  -2  -6   7   -2.60   10.50
   2  -6  -7   10.30    9.80
   2   6  -7   11.10   15.60
  -2   6   7   -3.10   14.00
  -2   6   7    3.70    4.60
   1  -6  -7   20.50   12.30
  -1  -6   7   45.80   16.00
  -1   6   7   18.60    7.00
  -1   6   7   13.40   15.00
   1   6  -7   41.90   16.10
   0  -6  -7   81.89   20.90
   0  -6   7  122.19   26.70
   0   6   7  146.09   30.70
   0   6   7   88.19   18.20
   0   6  -7  107.19   24.50
   1  -6   7    7.20   10.80
  -1  -6  -7   19.10   10.40
   1   6   7   15.90   15.70
  -1   6  -7   -8.00   10.20
   1   6   7   -4.70    7.10
  -1   6  -7    3.30   11.60
  -2  -6  -7   72.69   19.20
   2  -6   7  137.89   26.70
  -2   6  -7   89.79   23.10
   2   6   7   99.29   28.50
  -3  -6  -7   39.00   14.00
  -3  -6  -7   23.00   17.70
  -3   6  -7    9.40   12.40
   3   6   7   49.99   23.60
   1  -7  -7    9.20   12.80
  -1  -7   7   22.00   14.60
  -1   7   7   19.70   18.30
   0  -7  -7   11.80   11.70
   0  -7   7    6.10   12.50
   0   7   7    4.50   17.00
  -1  -7  -7   12.70   13.40
  -1   7  -7   13.90   15.70
   1   7   7   48.10   24.40
  -7   0   8   -0.20   10.70
  -6   0   8  -12.10    7.80
  -6   0   8    0.60    6.00
  -5   0   8   -0.40    6.80
  -5   0   8    9.70    6.10
  -4   0   8   29.60    9.00
   4   0  -8   50.29    8.80
  -4   0   8   32.80   11.10
  -3   0   8  219.58   30.30
   3   0  -8  216.08   27.70
   3   0  -8  188.48   28.20
  -3   0   8  180.68   29.80
   2   0  -8  127.79   22.00
   2   0  -8  121.19   19.70
  -2   0   8  161.88   22.80
  -2   0   8  166.78   23.90
   1   0  -8 1835.92  236.38
   1   0  -8 1829.52  235.58
  -1   0   8 1615.84  235.78
  -1   0   8 1882.21  236.18
   1   0  -8 1559.04  235.68
   0   0   8 1483.55  196.68
   0   0   8 1654.63  196.78
   0   0  -8 1425.86  196.58
   0   0  -8 1509.35  196.58
   0   0   8 1516.75  196.48
   0   0  -8 1532.35  196.48
   0   0   8 1208.88  197.48
   0   0  -8 1229.18  197.48
  -1   0  -8    9.50    3.90
   1   0   8    6.00    3.20
  -1   0  -8    9.60    4.90
  -1   0  -8   22.10    7.20
  -1   0  -8    6.80    3.20
   1   0   8   13.50    5.10
   1   0   8    2.90    4.50
   1   0   8    5.10    4.60
   1   0   8   13.60    3.50
   2   0   8   82.09   13.70
   2   0   8   84.79   17.50
  -2   0  -8   88.99   16.80
  -2   0  -8   79.99   12.60
  -2   0  -8   79.29   16.50
  -2   0  -8   51.89   12.10
  -3   0  -8  455.95   70.79
   3   0   8  496.35   70.79
  -3   0  -8  578.04   74.59
   3   0   8  539.55   75.29
  -3   0  -8  509.75   69.99
  -3   0  -8  491.65   70.69
   4   0   8   13.20    6.30
  -4   0  -8    4.90    8.30
  -4   0  -8   10.60    6.50
  -5   0  -8   17.30   11.00
  -5   0  -8    1.80    5.90
  -6   0  -8   19.80   11.80
  -6   0  -8   46.00   17.50
  -6  -1   8    5.10    8.00
  -6  -1   8   10.00   11.40
  -6   1   8   23.60   10.90
  -6   1   8    5.10    7.00
  -5  -1   8   53.89   12.80
  -5  -1   8   35.70   13.50
  -5   1   8   41.70   11.60
  -5   1   8   47.20   13.80
  -4  -1   8    2.00    5.10
   4  -1  -8    1.70    2.50
  -4  -1   8    6.50    7.00
   4   1  -8    5.30    4.10
  -4   1   8    9.70    6.40
  -4   1   8   -0.10    4.40
   3  -1  -8   58.19    9.40
  -3  -1   8   35.60   10.50
  -3  -1   8   68.19   13.60
   3  -1  -8   57.09   12.00
  -3   1   8   47.40   10.90
  -3   1   8   66.19   13.30
  -2  -1   8  111.89   20.40
  -2  -1   8   98.89   18.30
  -2  -1   8  131.09   19.90
   2  -1  -8   98.89   17.90
  -2   1   8   90.19   17.60
  -2   1   8  104.69   18.50
   2   1  -8  145.99   20.50
  -1  -1   8  404.56   57.59
  -1  -1   8  392.46   57.79
   1  -1  -8  351.26   57.39
   1  -1  -8  460.35   57.39
   1  -1  -8  379.56   57.49
   1   1  -8  492.25   57.79
   1   1  -8  358.16   57.59
  -1   1   8  446.26   57.99
   1   1  -8  436.76   58.89
  -1   1   8  492.95   59.09
  -1   1   8  374.66   57.59
   0  -1  -8  845.72  130.79
   0  -1  -8 1125.99  130.99
   0  -1  -8  957.30  129.89
   0  -1   8 1072.99  129.79
   0  -1   8  791.72  131.09
   0  -1  -8  950.20  129.99
   0  -1   8  899.11  129.69
   0   1   8  942.91  129.99
   0   1   8 1075.79  131.09
   0   1  -8 1003.90  129.79
   0   1  -8  848.02  131.19
   0   1  -8  835.62  129.69
   0   1   8 1076.79  130.19
   0   1   8  882.81  130.99
  -1  -1  -8  608.34   83.69
  -1  -1  -8  782.12   86.69
   1  -1   8  633.34   83.79
  -1  -1  -8  588.24   84.69
   1  -1   8  646.74   83.39
   1  -1   8  702.03   86.49
  -1  -1  -8  522.15   83.49
  -1   1  -8  535.05   85.19
  -1   1  -8  646.84   83.49
   1   1   8  585.04   83.79
   1   1   8  586.64   84.19
  -1   1  -8  583.64   83.29
  -1   1  -8  622.84   83.29
   2  -1   8   55.39   10.20
  -2  -1  -8   66.99   14.10
  -2  -1  -8   45.90   10.40
  -2  -1  -8   48.90    8.20
   2  -1   8   41.50   10.30
  -2   1  -8   59.29   12.80
  -2   1  -8   55.19   10.70
   2   1   8   52.09   10.50
  -2   1  -8   79.29   14.80
  -2   1  -8   58.69   10.10
   2   1   8   54.19   13.90
  -3  -1  -8  114.59   18.30
  -3  -1  -8  134.79   24.70
  -3  -1  -8  139.99   21.90
   3  -1   8  121.39   19.70
  -3   1  -8  110.09   19.20
   3   1   8  104.59   19.90
  -3   1  -8   97.29   19.10
  -3   1  -8  148.99   25.90
   3   1   8  128.69   27.10
  -4  -1  -8  206.48   39.20
  -4  -1  -8  219.28   36.20
  -4  -1  -8  353.66   49.20
   4  -1   8  268.77   37.50
   4   1   8  303.67   41.70
  -4   1  -8  245.18   37.20
  -4   1  -8  213.68   38.30
   4   1   8  284.87   48.60
  -4   1  -8  348.27   46.60
  -5  -1  -8  279.37   53.19
  -5  -1  -8  471.55   57.79
  -5   1  -8  269.17   52.49
  -5   1  -8  413.26   56.09
   5   1   8  346.57   64.99
  -6  -1  -8   53.39   18.60
  -6  -1  -8   11.70   10.70
  -6   1  -8   16.50    9.80
  -6   1  -8   51.59   17.00
  -6  -2   8   -6.60    7.20
  -6  -2   8   -0.70    9.40
  -6   2   8   -1.20    9.00
  -6   2   8    0.90    6.70
  -5  -2   8    2.60    6.30
  -5  -2   8    0.60    8.00
  -5   2   8    1.30    5.90
  -5   2   8    1.90    7.60
  -4  -2   8   75.59   19.10
   4  -2  -8   96.59   15.40
  -4  -2   8   97.29   19.20
  -4   2   8   71.29   17.00
  -4   2   8  120.69   19.00
   3  -2  -8   42.00    8.70
  -3  -2   8   34.30    9.90
  -3  -2   8   38.70   10.40
   3  -2  -8   47.10    9.80
  -3   2   8   40.60    9.90
  -3   2   8   65.19   11.20
   3   2  -8   36.60    6.90
  -2  -2   8  113.09   19.60
   2  -2  -8  116.89   17.20
  -2  -2   8  112.49   19.90
  -2  -2   8  127.19   21.80
   2  -2  -8  112.69   18.50
  -2   2   8  133.59   18.00
  -2   2   8  102.19   18.20
   2   2  -8  141.19   21.60
   2   2  -8  118.09   16.90
  -2   2   8   97.89   16.30
  -1  -2   8  166.48   27.10
  -1  -2   8  208.18   26.60
   1  -2  -8  211.18   26.60
   1   2  -8  158.18   27.20
  -1   2   8  176.58   27.00
  -1   2   8  166.08   27.30
   1   2  -8  190.98   27.20
   0  -2   8  214.88   28.30
   0  -2   8  213.88   26.60
   0  -2  -8  186.98   26.80
   0  -2  -8  166.78   27.90
   0  -2   8  162.58   26.50
   0   2   8  189.48   28.90
   0   2   8  166.28   27.00
   0   2   8  205.98   27.60
   0   2   8  193.68   26.40
   0   2   8  151.98   29.40
   0   2  -8  187.68   26.90
   0   2  -8  183.18   26.60
   0   2  -8  212.38   32.50
  -1  -2  -8  552.34   81.59
   1  -2   8  621.64   81.09
  -1  -2  -8  644.74   84.09
   1  -2   8  606.74   82.39
  -1   2  -8  636.14   81.19
   1   2   8  620.94   82.59
   1   2   8  570.14   83.59
  -1   2  -8  525.65   80.89
  -1   2  -8  595.54   81.19
  -1   2  -8  622.34   84.09
   1   2   8  600.94   82.09
   2  -2   8  303.67   42.30
  -2  -2  -8  299.77   43.90
   2  -2   8  324.77   44.20
  -2  -2  -8  322.27   46.00
  -2   2  -8  293.47   42.60
   2   2   8  303.17   46.30
   2   2   8  297.37   43.60
  -2   2  -8  296.57   42.20
  -2   2  -8  272.17   43.80
  -2   2  -8  356.66   46.20
   3  -2   8  567.84   82.29
  -3  -2  -8  682.73   87.49
  -3  -2  -8  664.33   84.89
  -3   2  -8  610.64   85.99
   3   2   8  551.34   83.79
  -3   2  -8  607.64   82.79
  -3   2  -8  603.94   82.39
   3   2   8  550.74   87.19
  -4  -2  -8  115.79   25.50
  -4  -2  -8  177.38   31.60
   4   2   8  186.58   37.50
   4   2   8  169.88   27.80
  -4   2  -8  128.99   24.60
  -4   2  -8  180.18   31.20
  -5  -2  -8    6.80    8.60
  -5  -2  -8    4.20   11.60
   5   2   8   27.10   17.60
  -5   2  -8    8.20    6.70
  -5   2  -8    9.90   10.70
  -6  -2  -8    6.80   14.40
  -6  -2  -8    3.70    9.60
  -6   2  -8    6.80   11.10
   6   2   8   29.70   27.50
  -6   2  -8   17.90    9.90
  -6  -3   8    2.20   11.50
  -6  -3   8   11.50   10.20
  -6   3   8   10.20    7.90
  -6   3   8    4.00    9.90
  -5  -3   8    8.20    9.60
  -5  -3   8   13.00    8.80
  -5   3   8   18.00    9.50
  -5   3   8    1.00    5.70
  -4  -3   8   30.40    9.80
   4  -3  -8   36.80    8.50
  -4  -3   8   26.00   10.30
  -4   3   8   22.70    7.30
  -4   3   8   20.40    8.20
  -3  -3   8  145.09   26.10
   3  -3  -8  176.98   26.00
  -3  -3   8  168.88   27.80
  -3   3   8  171.88   26.20
   3   3  -8  132.19   22.20
  -3   3   8  169.58   25.10
  -2  -3   8  109.89   19.00
  -2  -3   8  100.99   19.10
   2  -3  -8  102.99   15.80
  -2  -3   8  119.89   20.90
   2  -3  -8  117.29   19.10
   2   3  -8  125.59   22.20
   2   3  -8  101.79   17.80
   2   3  -8  120.99   20.40
  -2   3   8  114.39   24.40
  -2   3   8  103.29   18.30
  -2   3   8   86.49   17.30
  -2   3   8  120.59   18.40
  -1  -3   8    6.20    4.10
  -1  -3   8   10.30    4.10
  -1  -3   8   13.60    4.60
   1  -3  -8    5.60    4.80
   1  -3  -8   16.70    4.10
  -1  -3   8    3.10    5.20
   1   3  -8    5.60    5.20
  -1   3   8    1.90    3.80
  -1   3   8   11.70    5.10
  -1   3   8    3.00    4.80
   1   3  -8    3.40    3.80
  -1   3   8   10.30    7.30
  -1   3   8   15.60    5.00
   0  -3  -8    9.30    3.80
   0  -3   8    4.00    4.80
   0  -3   8    5.00    2.60
   0  -3   8    7.70    2.90
   0   3   8   13.50    4.90
   0   3  -8    6.60    3.40
   0   3  -8    8.90    3.30
   0   3   8    8.50    4.30
   0   3   8   14.70    7.70
   0   3  -8    2.30    5.50
   0   3   8   13.40    4.10
  -1  -3  -8  373.06   50.19
   1  -3   8  375.36   48.10
   1  -3   8  390.06   50.99
  -1  -3  -8  363.76   50.19
   1   3   8  370.66   52.49
  -1   3  -8  355.76   48.80
  -1   3  -8  287.07   48.00
  -1   3  -8  347.37   48.40
   1   3   8  344.37   49.80
  -1   3  -8  351.56   51.99
  -2  -3  -8  734.23   94.69
  -2  -3  -8  822.82   97.89
   2  -3   8  695.83   94.99
   2   3   8  568.14   96.09
   2   3   8  653.13   94.09
  -2   3  -8  586.44   92.09
  -2   3  -8  740.23   96.39
  -2   3  -8  737.03   92.09
  -3  -3  -8  312.97   49.99
  -3  -3  -8  305.27   52.89
   3   3   8  344.47   57.09
  -3   3  -8  331.57   44.60
  -3   3  -8  303.97   44.20
  -3   3  -8  348.27   52.99
   3   3   8  276.97   48.70
  -4  -3  -8   96.29   20.60
  -4   3  -8   88.39   20.70
  -4   3  -8   69.99   14.20
   4   3   8   78.69   17.70
   4   3   8   74.09   25.70
  -5  -3  -8   22.80   11.70
   5   3   8   55.59   27.30
  -5   3  -8   78.79   19.70
  -5   3  -8   50.19   11.80
  -6  -3  -8   -2.40   20.10
   6   3   8   23.70   24.80
  -6   3  -8    4.20   14.20
  -5  -4   8   18.30   11.60
  -5  -4   8   10.50    9.00
   5  -4  -8   13.70    7.70
  -5   4   8   13.70    7.20
   4  -4  -8   33.80    9.90
  -4  -4   8   33.00   11.90
  -4  -4   8   30.00   12.40
  -4   4   8   55.29   10.60
  -4   4   8   42.00   11.00
   3  -4  -8   12.50    6.60
  -3  -4   8   -0.90    5.50
  -3  -4   8    5.90    8.10
  -3   4   8    6.90    4.80
  -3   4   8    8.20    6.40
   3   4  -8   18.10   11.40
  -3   4   8   11.40   12.80
  -3   4   8    1.90    4.50
   2  -4  -8  128.39   22.90
  -2  -4   8   88.89   20.40
  -2   4   8  174.48   20.30
  -2   4   8  156.98   30.50
   2   4  -8  106.99   22.50
  -2   4   8  118.99   20.00
   2   4  -8  162.08   26.60
  -2   4   8   77.69   20.10
  -1  -4   8   33.40    6.30
  -1  -4   8   21.60    9.10
  -1  -4   8   15.40    5.60
   1  -4  -8   16.30    7.20
  -1  -4   8   13.40    6.60
   1   4  -8   31.00    9.50
  -1   4   8   20.70    6.10
  -1   4   8    0.00    6.60
   1   4  -8   18.20    6.60
  -1   4   8   21.50    6.80
   0  -4  -8  191.68   33.00
   0  -4   8  211.38   36.10
   0  -4  -8  263.87   36.40
   0  -4   8  197.78   30.40
   0  -4  -8  229.88   30.60
   0   4   8  149.09   31.90
   0   4   8  280.77   33.60
   0   4  -8  274.87   32.80
   0   4   8  213.88   31.40
   0   4   8  182.48   37.40
   0   4  -8  190.48   31.00
  -1  -4  -8  382.36   53.39
  -1  -4  -8  421.56   53.39
   1  -4   8  375.36   54.39
   1  -4   8  355.16   49.99
  -1  -4  -8  348.67   51.59
   1   4   8  346.87   55.99
   1   4   8  425.06   53.09
  -1   4  -8  411.86   52.59
  -1   4  -8  374.36   50.79
  -1   4  -8  397.16   55.89
  -1   4  -8  308.77   50.59
  -2  -4  -8   85.79   19.70
   2  -4   8  114.49   22.90
  -2  -4  -8   86.19   20.60
   2   4   8  112.09   20.60
  -2   4  -8   99.09   22.70
  -2   4  -8  120.69   21.80
   2   4   8  123.09   26.50
  -2   4  -8  134.49   16.60
  -2   4  -8  100.29   17.50
  -3  -4  -8  137.49   26.80
  -3   4  -8  151.08   21.50
   3   4   8  150.48   34.20
   3   4   8  133.59   26.30
  -3   4  -8  164.88   30.20
  -4  -4  -8   56.49   16.80
  -4  -4  -8   55.69   19.80
  -4   4  -8   65.59   18.50
   4   4   8   59.79   16.60
  -4   4  -8   76.79   12.80
   4   4   8  103.39   30.30
  -5  -4  -8   -0.30   15.60
  -5  -4  -8   11.60    8.80
  -5  -4  -8   17.20   13.20
  -5   4  -8    7.20    5.70
  -5   4  -8   -0.60   11.20
   5   4   8    3.20   21.00
  -4  -5   8    4.50   10.80
  -4  -5   8   -4.30    9.70
   4  -5  -8    0.50    6.10
  -4   5   8    8.20   16.40
  -4   5   8   -0.70    4.10
   4   5  -8   -4.50   17.00
  -3  -5   8   95.29   23.00
  -3  -5   8   64.39   19.60
   3  -5  -8   48.00   14.90
  -3  -5   8   64.19   16.00
   3   5  -8   68.29   23.20
  -3   5   8   91.89   25.10
  -3   5   8   66.79   12.70
  -2  -5   8  181.68   36.10
  -2  -5   8  236.38   30.60
   2  -5  -8  166.48   33.70
  -2   5   8  256.17   45.20
  -2   5   8  176.28   30.60
   2   5  -8  263.27   39.90
  -2   5   8  187.98   31.10
   1  -5  -8   35.30   11.80
  -1  -5   8   30.90   12.40
  -1   5   8   48.20   17.50
  -1   5   8   37.30    9.50
   1   5  -8   45.90   13.90
  -1   5   8   35.80   11.10
   0  -5   8  113.29   22.50
   0  -5  -8   78.19   19.40
   0   5  -8  121.99   21.90
   0   5   8  107.99   25.70
   0   5   8  110.09   19.40
  -1  -5  -8  361.26   49.10
  -1  -5  -8  335.67   49.50
  -1  -5  -8  328.37   52.39
   1  -5   8  360.06   55.69
   1   5   8  339.67   54.49
   1   5   8  320.57   49.00
  -1   5  -8  328.67   49.60
  -1   5  -8  310.27   55.59
  -2  -5  -8  114.29   25.40
  -2  -5  -8  146.99   27.20
   2  -5   8  161.68   31.40
  -2  -5  -8  146.59   27.60
  -2   5  -8  184.28   29.60
   2   5   8  154.78   35.00
  -2   5  -8  100.69   27.50
   2   5   8  153.68   26.60
  -3  -5  -8   20.80   13.60
  -3  -5  -8   -4.00    6.10
  -3  -5  -8   14.80   11.00
   3   5   8   11.20    9.70
  -3   5  -8   12.70   11.00
  -3   5  -8    4.30   12.50
   3   5   8   23.00   15.00
  -4  -5  -8   38.60   18.50
  -4  -5  -8    2.00   10.30
  -4  -5  -8   26.90   11.10
  -4   5  -8    3.30   12.00
   4   5   8   11.40   20.60
  -3  -6   8    3.30   11.40
   3  -6  -8    2.00    9.20
  -3   6   8    9.60   16.10
  -2  -6   8   21.40   13.20
   2  -6  -8    6.20    9.60
  -2   6   8   17.40    6.60
  -2   6   8   33.80   18.60
  -1  -6   8   27.50   14.10
   1  -6  -8   22.00   11.20
  -1   6   8   36.20    8.80
  -1   6   8   57.49   20.20
   0  -6  -8   32.90   12.10
   0  -6   8   34.00   14.50
   0   6   8   42.30   19.40
   0   6   8   41.90   10.80
  -1  -6  -8    9.40    7.70
   1  -6   8   16.60   12.60
   1   6   8    6.80    7.30
  -1   6  -8  -12.90    9.90
   1   6   8   25.60   18.80
  -2  -6  -8    1.10    7.00
   2  -6   8    3.40   12.90
   2   6   8   -5.00    8.00
   2   6   8    3.20   17.00
  -2   6  -8   -3.40   11.30
  -3  -6  -8   70.89   24.30
  -3  -6  -8   58.29   17.60
  -3   6  -8   48.00   19.80
   3   6   8  141.19   33.10
  -1   7   8   -1.90   16.70
   0  -7  -8    0.70   11.60
   0   7   8   41.50   21.60
  -1   7  -8   17.10   17.10
  -6   0   9   10.60    9.80
  -6   0   9   42.70   12.20
  -5   0   9    6.90    6.00
  -5   0   9    3.50    7.40
   4   0  -9   12.50    4.30
  -4   0   9    9.80    6.30
  -4   0   9   12.80    7.90
  -3   0   9  190.58   32.70
  -3   0   9  202.38   31.90
   3   0  -9  198.08   28.20
  -2   0   9  490.35   69.29
   2   0  -9  532.55   69.09
  -2   0   9  467.85   69.49
   1   0  -9  257.97   31.20
   1   0  -9  253.87   32.30
  -1   0   9  195.68   31.40
   1   0  -9  177.68   30.90
  -1   0   9  205.78   31.10
   0   0   9  814.22  103.29
   0   0  -9  743.03  103.39
   0   0   9  869.31  103.59
   0   0  -9  829.12  103.39
   0   0  -9  663.83  104.49
   0   0   9  650.93  104.49
   0   0   9  671.33  103.29
  -1   0  -9   -0.40    3.70
   1   0   9    4.00    4.20
   1   0   9    2.90    5.40
   1   0   9    1.20    3.90
   1   0   9    4.40    3.00
  -1   0  -9    2.20    2.80
  -1   0  -9    4.00    4.00
   1   0   9    4.50    2.80
  -1   0  -9    1.60    3.10
  -2   0  -9   48.40   12.30
  -2   0  -9   39.60    8.90
  -2   0  -9   47.50   11.90
   2   0   9   41.70    9.00
   2   0   9   73.99   15.20
  -2   0  -9   45.30    8.50
   3   0   9  813.12  112.69
   3   0   9  829.22  116.59
  -3   0  -9  747.63  111.49
  -3   0  -9  825.72  112.89
  -3   0  -9  954.10  116.89
  -4   0  -9 1132.29  161.78
  -4   0  -9 1383.26  166.48
   4   0   9 1085.49  161.18
  -5   0  -9   36.20   13.80
  -5   0  -9   27.60   10.20
  -6   0  -9    5.80   12.60
  -6   0  -9    6.60   10.10
  -6  -1   9   31.60   11.30
  -6  -1   9    1.60    9.80
  -6   1   9   14.70    9.00
  -6   1   9    1.70    8.40
  -5  -1   9   21.40    8.30
  -5  -1   9    7.90    7.80
  -5   1   9   26.30    8.80
  -5   1   9    1.60    7.60
  -4  -1   9   34.40   12.40
   4  -1  -9   50.29    8.80
  -4  -1   9   32.20   10.60
  -4   1   9   75.79   14.40
   4   1  -9   64.69   11.50
  -4   1   9   44.40   12.80
  -3  -1   9   92.39   19.40
  -3  -1   9   91.79   18.30
   3  -1  -9  128.09   17.00
  -3   1   9  146.99   20.60
   3   1  -9  106.99   15.10
  -3   1   9   87.89   18.40
  -2  -1   9  119.79   22.90
  -2  -1   9  163.18   23.70
   2  -1  -9  155.98   22.00
   2  -1  -9  124.89   20.40
  -2  -1   9  195.28   23.10
  -2   1   9  192.58   24.80
   1  -1  -9  560.44   74.49
   1  -1  -9  454.55   73.59
  -1  -1   9  567.84   74.09
  -1  -1   9  523.25   74.29
   1  -1  -9  532.75   74.39
  -1   1   9  531.25   74.29
  -1   1   9  574.54   75.19
   1   1  -9  520.35   74.29
  -1   1   9  590.14   74.29
   1   1  -9  550.84   75.49
   1   1  -9  501.05   73.89
  -1   1   9  591.64   74.69
   0  -1   9  260.77   46.10
   0  -1  -9  229.88   45.30
   0  -1  -9  365.56   45.90
   0  -1  -9  319.07   44.80
   0  -1   9  292.57   44.60
   0  -1   9  398.46   44.90
   0  -1  -9  314.67   44.80
   0   1   9  279.57   44.70
   0   1  -9  367.96   44.80
   0   1   9  391.06   45.40
   0   1   9  336.97   45.80
   0   1  -9  268.67   46.00
   0   1  -9  294.27   44.70
   1  -1   9 1168.08  164.88
   1  -1   9 1264.97  164.98
   1  -1   9 1293.57  164.78
  -1  -1  -9 1204.88  165.98
   1   1   9 1336.67  165.38
   1   1   9 1289.97  165.68
  -1   1  -9 1004.70  166.48
  -1   1  -9 1313.07  164.48
   1   1   9  940.51  166.38
  -1   1  -9 1190.28  164.58
  -1   1  -9 1281.17  164.78
   2  -1   9  474.05   69.19
   2  -1   9  512.25   69.79
  -2  -1  -9  541.45   72.89
   2   1   9  467.55   71.99
  -2   1  -9  462.95   69.29
  -2   1  -9  550.24   72.69
  -2   1  -9  523.15   70.49
  -2   1  -9  521.25   69.29
   2   1   9  490.55   69.99
   3  -1   9   75.49   13.40
  -3  -1  -9   45.90   12.40
  -3  -1  -9   85.89   12.10
  -3  -1  -9   91.59   19.40
  -3   1  -9   57.29   12.30
  -3   1  -9   78.59   18.30
   3   1   9   78.89   15.20
   3   1   9   65.39   19.50
  -3   1  -9   52.69   12.40
  -4  -1  -9  132.99   28.40
  -4  -1  -9  146.09   28.20
  -4  -1  -9  208.08   35.50
   4  -1   9  167.78   27.70
  -4   1  -9  219.88   34.70
   4   1   9  177.08   29.10
   4   1   9  180.28   39.30
  -4   1  -9  204.58   36.00
  -4   1  -9  163.58   28.20
  -5  -1  -9   34.50   15.20
  -5  -1  -9    7.00    8.70
  -5   1  -9    9.20    7.10
  -5   1  -9   47.50   16.60
   5   1   9   38.60   21.70
  -6  -1  -9   11.50   11.50
  -6  -1  -9   36.00   16.50
  -6   1  -9   40.60   16.30
  -6   1  -9   22.20   10.80
  -6  -2   9   -4.60   10.20
  -6  -2   9    4.80    7.00
  -6   2   9    7.90    9.70
  -6   2   9    0.40    6.20
  -5  -2   9   -0.60    7.50
  -5  -2   9    4.30    6.50
  -5   2   9    4.60    6.30
  -5   2   9    1.70    7.30
  -4  -2   9  120.59   24.50
  -4  -2   9  111.09   25.50
   4  -2  -9  167.28   23.10
  -4   2   9  196.88   26.00
  -4   2   9  140.49   26.00
  -3  -2   9  202.58   29.30
   3  -2  -9  154.08   24.90
   3  -2  -9  170.58   24.60
  -3  -2   9  195.28   29.60
  -3   2   9  163.88   27.60
   3   2  -9  153.38   23.40
  -3   2   9  200.88   27.70
  -2  -2   9   77.09   15.60
   2  -2  -9   92.89   13.90
  -2  -2   9   51.49   12.90
   2  -2  -9   54.69   12.10
  -2  -2   9   59.29   13.10
  -2   2   9   72.89   10.90
   2   2  -9   88.69   13.00
  -2   2   9   86.19   14.70
  -2   2   9   64.99   13.20
  -1  -2   9  322.07   52.79
   1  -2  -9  345.27   53.09
  -1  -2   9  350.46   51.89
   1  -2  -9  360.66   52.29
  -1   2   9  458.55   53.29
   1   2  -9  347.27   53.09
  -1   2   9  422.86   53.19
  -1   2   9  381.96   53.39
  -1   2   9  510.45   56.09
   0  -2  -9    0.10    3.20
   0  -2   9    2.50    2.30
   0  -2   9    8.70    3.50
   0  -2  -9    1.70    3.00
   0  -2   9    4.80    4.40
   0   2   9    7.80    5.40
   0   2  -9   -1.00    2.60
   0   2   9    4.60    3.40
   0   2   9   -0.90    3.30
   0   2   9    3.70    3.20
   0   2  -9    1.80    4.20
   0   2  -9    5.30    3.30
   1  -2   9  158.18   22.60
   1  -2   9  180.58   24.40
  -1  -2  -9  179.18   27.90
  -1   2  -9  141.69   26.50
  -1   2  -9  151.28   22.80
   1   2   9  164.18   28.80
  -1   2  -9  157.88   22.70
  -1   2  -9  148.99   22.40
   1   2   9  145.59   24.60
   1   2   9  158.78   25.60
  -2  -2  -9  155.08   29.00
   2  -2   9  167.68   26.20
  -2  -2  -9   98.39   23.30
   2  -2   9  177.98   22.80
   2   2   9  137.59   24.30
   2   2   9  152.68   28.80
  -2   2  -9  169.48   22.70
  -2   2  -9  151.68   25.50
  -2   2  -9  167.68   28.60
   3  -2   9  115.79   17.10
  -3  -2  -9   88.79   21.00
  -3  -2  -9   97.59   18.80
  -3   2  -9   96.69   16.20
   3   2   9   83.09   23.10
  -3   2  -9  104.19   21.50
   3   2   9   76.99   17.20
  -3   2  -9   94.39   16.70
  -4  -2  -9  317.97   50.89
  -4  -2  -9  266.87   45.70
   4   2   9  241.58   51.59
   4   2   9  319.47   46.60
  -4   2  -9  336.57   50.29
  -4   2  -9  272.67   42.10
  -5  -2  -9    9.20    9.50
  -5  -2  -9   16.00   13.40
  -5   2  -9   11.00   11.00
  -5   2  -9   18.00    8.70
   5   2   9   19.90   18.50
  -6  -2  -9    1.10    8.40
  -6  -2  -9    6.20   15.00
   6   2   9    2.50   23.70
  -6   2  -9    4.70   13.90
  -6   2  -9   -1.30    7.00
  -6  -3   9    2.00    8.10
  -6  -3   9    3.20   10.80
  -6   3   9   -2.70    9.90
  -6   3   9    3.20    7.70
  -5  -3   9   21.90   12.30
   5  -3  -9   55.49   10.30
  -5  -3   9   30.10   11.70
  -5   3   9   38.40   10.10
  -5   3   9   23.40   10.70
  -4  -3   9   33.60   11.30
   4  -3  -9   57.89   11.70
  -4  -3   9   67.59   16.10
  -4   3   9   46.30   12.20
  -4   3   9   53.29   12.10
  -3  -3   9   49.60   13.00
   3  -3  -9   57.19   12.50
  -3  -3   9   66.99   15.60
  -3   3   9   77.29   14.80
  -3   3   9   59.69   12.50
   3   3  -9   65.89   11.30
  -2  -3   9  249.48   30.00
   2  -3  -9  175.58   27.80
  -2  -3   9  169.98   30.50
  -2  -3   9  191.88   30.00
   2  -3  -9  210.08   31.20
  -2   3   9  199.78   36.10
  -2   3   9  256.17   29.70
  -2   3   9  181.58   28.70
  -2   3   9  165.58   28.50
   2   3  -9  212.28   32.10
   1  -3  -9   71.59   14.00
  -1  -3   9   66.79   12.60
   1  -3  -9   62.49   11.10
  -1  -3   9   90.89   12.60
  -1   3   9   72.89   13.60
  -1   3   9   42.00   12.40
  -1   3   9   87.09   18.40
  -1   3   9   44.90   11.60
  -1   3   9   84.99   14.00
   1   3  -9   58.49   12.90
   1   3  -9   74.39   12.70
   0  -3  -9  368.66   45.10
   0  -3   9  401.16   44.40
   0  -3   9  311.77   46.70
   0  -3   9  230.38   44.20
   0   3   9  419.86   46.60
   0   3   9  300.67   47.70
   0   3  -9  309.27   45.00
   0   3  -9  314.77   48.10
   0   3   9  301.57   44.30
   0   3   9  248.18   45.00
   1  -3   9  395.86   53.59
   1  -3   9  431.06   56.39
  -1  -3  -9  387.56   55.49
  -1   3  -9  388.76   53.99
   1   3   9  397.96   57.99
   1   3   9  334.67   54.89
  -1   3  -9  371.66   53.89
  -1   3  -9  401.86   57.79
  -1   3  -9  401.66   53.79
   2  -3   9  128.79   22.30
  -2  -3  -9  113.39   24.00
  -2  -3  -9   83.09   19.20
   2  -3   9  119.39   17.20
   2   3   9   78.19   18.70
   2   3   9  125.89   26.10
  -2   3  -9  110.49   20.40
  -2   3  -9  148.19   17.70
  -2   3  -9  119.69   23.10
  -3  -3  -9  471.25   64.79
  -3  -3  -9  484.95   67.79
  -3   3  -9  427.76   62.39
   3   3   9  485.85   64.39
  -3   3  -9  413.06   61.69
  -3   3  -9  480.95   66.69
   3   3   9  398.36   67.59
  -4  -3  -9  103.39   28.40
  -4  -3  -9  127.89   26.40
   4   3   9  138.29   36.90
   4   3   9  156.68   26.80
  -4   3  -9  138.19   28.20
  -4   3  -9  128.69   22.50
  -5  -3  -9   13.20   10.60
   5   3   9   28.40   24.70
  -5   3  -9   48.60   17.30
  -5   3  -9   35.00   10.30
  -5  -4   9   16.40   11.40
   5  -4  -9   24.20    8.90
  -5  -4   9   10.60    9.50
  -5   4   9    8.50    6.80
  -4  -4   9   27.60   11.50
  -4  -4   9   10.70    7.80
   4  -4  -9   32.20    9.20
  -4   4   9    8.50    6.50
  -4   4   9   18.30    9.20
  -3  -4   9   17.80    8.70
  -3  -4   9   10.50    7.10
   3  -4  -9    8.90    5.90
  -3   4   9   11.10   13.20
  -3   4   9   11.20    5.40
   3   4  -9   10.60   11.70
  -3   4   9   13.30    5.80
  -3   4   9   21.20    7.70
  -2  -4   9   87.39   20.30
  -2  -4   9  121.49   18.80
  -2  -4   9   89.39   17.90
   2  -4  -9   58.29   17.00
  -2   4   9  117.99   18.00
  -2   4   9   75.29   17.40
  -2   4   9  109.89   26.30
   2   4  -9  138.79   23.10
  -2   4   9  106.09   18.30
   1  -4  -9    0.80    3.20
  -1  -4   9   -0.40    5.70
  -1  -4   9   10.50    4.70
  -1  -4   9    3.80    4.10
   1  -4  -9    2.00    5.10
   1   4  -9    2.90    5.00
  -1   4   9   -2.80    3.70
   1   4  -9    5.00    6.80
  -1   4   9    5.50    7.40
  -1   4   9   11.00    5.90
   0  -4  -9  269.07   39.10
   0  -4  -9  310.87   43.30
   0  -4   9  238.48   42.10
   0  -4   9  231.48   37.10
   0  -4  -9  246.88   37.40
   0   4   9  303.37   40.00
   0   4   9  282.77   43.00
   0   4  -9  254.67   38.10
   0   4   9  266.27   37.90
   0   4   9  255.67   38.70
   0   4  -9  227.58   43.70
   0   4  -9  319.07   38.80
   1  -4   9  369.56   48.30
  -1  -4  -9  312.47   46.60
   1  -4   9  267.77   43.40
  -1  -4  -9  357.96   46.70
   1   4   9  296.77   46.10
  -1   4  -9  307.97   51.49
  -1   4  -9  345.17   44.40
  -1   4  -9  344.47   45.50
   1   4   9  298.27   49.60
  -2  -4  -9  221.38   34.00
   2  -4   9  257.57   37.50
  -2   4  -9  174.18   30.20
  -2   4  -9  184.48   27.70
   2   4   9  180.58   38.50
  -2   4  -9  222.38   36.90
   2   4   9  198.08   31.70
   3  -4   9   93.99   21.40
  -3  -4  -9   61.89   16.90
  -3   4  -9   93.49   14.10
   3   4   9  108.09   27.40
   3   4   9   63.89   16.20
  -3   4  -9   91.49   21.30
  -4  -4  -9   28.00   11.90
   4   4   9   26.30   12.20
  -4   4  -9   49.40    9.80
   4   4   9  105.79   30.20
  -4   4  -9   47.90   16.90
  -5  -4  -9    9.30   18.10
  -5  -4  -9    9.90   11.20
   5   4   9   44.10   25.70
  -5   4  -9   30.00    9.20
  -5   4  -9   32.50   16.90
  -5   5   9   15.70   19.50
   4  -5  -9   12.60    7.90
  -4  -5   9   28.60   13.40
  -4   5   9   11.60   18.10
  -4   5   9   16.20    6.40
  -3  -5   9   10.40   11.30
  -3  -5   9   23.00   10.50
   3  -5  -9   18.60    9.40
  -3   5   9   31.20   17.80
  -3   5   9   25.70    7.70
   3   5  -9   25.90   14.80
  -2  -5   9   34.40    9.10
   2  -5  -9   30.70   10.40
  -2  -5   9   19.70   11.10
  -2   5   9   21.70    7.60
   2   5  -9    7.80   11.90
  -2   5   9   23.40    9.30
  -2   5   9   33.60   16.70
  -1  -5   9   92.69   22.50
   1  -5  -9   74.49   18.80
  -1   5   9   85.69   17.00
   1   5  -9  122.39   22.60
  -1   5   9  107.49   19.70
  -1   5   9  101.69   26.00
   0  -5   9    0.60    7.20
   0  -5  -9   14.20    6.80
   0  -5  -9    1.70    5.40
   0   5  -9    9.00    8.50
   0   5   9    8.20   12.20
   0   5   9    9.50    8.90
   0   5   9   11.10    6.20
  -1  -5  -9  109.99   24.30
  -1  -5  -9  104.49   25.10
  -1  -5  -9  210.18   27.80
   1  -5   9  139.99   28.20
  -1   5  -9  141.19   30.60
  -1   5  -9  152.08   26.10
   1   5   9  186.38   27.60
   1   5   9  143.89   32.10
  -2  -5  -9   62.99   20.50
  -2  -5  -9  111.69   22.70
  -2  -5  -9  172.88   27.60
   2  -5   9  144.29   28.50
   2   5   9  115.29   30.70
   2   5   9  117.99   22.90
  -2   5  -9  168.48   25.80
  -2   5  -9   89.09   24.60
  -3  -5  -9  198.48   33.90
  -3  -5  -9  145.09   27.10
  -3  -5  -9  184.58   27.80
   3   5   9  147.79   34.80
   3   5   9  112.69   25.70
  -3   5  -9   91.19   26.20
  -3   5  -9  116.59   33.20
  -4  -5  -9   22.10   17.60
  -4  -5  -9    1.90    8.70
  -4  -5  -9  -12.40    9.30
   4   5   9   18.80   20.90
  -4   5  -9    9.50   11.60
  -3  -6   9   29.20   15.10
   3  -6  -9   16.10   10.10
  -3   6   9   21.50   18.50
  -2  -6   9    8.20   12.20
   2  -6  -9   -2.00    8.00
  -2   6   9   -3.30    4.80
  -2   6   9   12.00   16.80
  -1  -6   9   -2.60   10.10
   1  -6  -9    7.70    9.30
  -1   6   9   11.00    7.00
  -1   6   9   19.10   17.00
   0  -6  -9   51.09   15.70
   0  -6   9   53.59   17.20
   0   6   9   61.89   14.30
   0   6   9   75.59   23.50
  -1  -6  -9    4.10    8.80
   1  -6   9   14.10   13.20
  -1   6  -9   19.60   14.60
   1   6   9   11.10   16.60
   1   6   9   23.00    8.70
  -2  -6  -9    6.90    9.40
   2  -6   9   -0.40   12.00
  -2   6  -9    2.40   12.70
   2   6   9    6.90   17.20
   2   6   9   13.80    9.80
  -3  -6  -9   14.70   11.10
  -3   6  -9   19.90   15.50
   3   6   9   43.70   22.30
   0   7  -9    8.50   16.80
  -1   7  -9   13.10   18.70
  -6   0  10   -4.00    5.30
  -6   0  10   -2.10    8.10
  -5   0  10   -7.00    5.00
  -5   0  10    5.50    7.30
   4   0 -10    4.50    3.10
  -4   0  10    0.30    4.30
   4   0 -10    8.50    3.60
  -4   0  10    2.00    5.90
  -3   0  10  104.49   21.60
  -3   0  10  109.29   20.40
   3   0 -10  118.19   17.40
  -2   0  10   99.39   19.40
  -2   0  10  126.49   20.80
   2   0 -10  117.49   19.40
   1   0 -10   90.99   17.10
  -1   0  10   96.29   17.20
   1   0 -10  109.99   18.80
  -1   0  10  100.89   17.60
  -1   0  10  105.19   17.70
  -1   0  10   93.09   17.10
   0   0  10 1084.19  137.29
   0   0  10 1018.80  137.29
   0   0 -10  966.30  138.79
   0   0 -10 1071.69  137.39
   0   0  10  988.60  137.39
   0   0  10  896.21  138.59
   0   0 -10  987.50  137.29
   1   0  10 1833.82  267.47
   1   0  10 2067.69  266.17
  -1   0 -10 2082.39  267.17
   1   0  10 1778.72  266.77
  -1   0 -10 1971.50  266.87
   1   0  10 2102.39  267.37
  -2   0 -10    4.50    3.80
   2   0  10    4.80    7.00
  -2   0 -10   10.30    6.40
  -2   0 -10    8.30    6.20
   2   0  10    6.20    3.70
  -2   0 -10    3.00    2.90
  -3   0 -10  315.57   44.60
  -3   0 -10  246.68   42.80
  -3   0 -10  367.16   49.00
   3   0  10  305.77   44.40
   3   0  10  405.66   50.79
  -4   0 -10  828.12  102.79
  -4   0 -10  632.84   97.69
   4   0  10  681.13   97.49
  -5   0 -10   58.69   16.90
   5   0  10  107.19   20.50
  -5   0 -10  159.28   29.60
  -6   0 -10   12.40   13.80
  -6   0 -10   12.10    9.70
  -6  -1  10    6.30    9.90
  -6  -1  10   -0.70    6.80
  -6   1  10    1.70    7.10
  -6   1  10    8.40    8.60
  -5  -1  10   11.80    9.30
  -5  -1  10   36.70   11.50
  -5   1  10   40.90   10.90
  -5   1  10   15.80    9.70
  -4  -1  10   90.39   17.10
   4  -1 -10   96.59   13.30
  -4  -1  10   72.79   18.00
   4   1 -10   68.39   14.60
  -4   1  10   79.79   17.60
  -4   1  10   67.99   15.60
  -3  -1  10   72.19   17.80
   3  -1 -10  108.49   14.90
  -3  -1  10   75.99   16.50
  -3   1  10   82.99   17.30
  -3   1  10  102.79   17.40
  -2  -1  10  188.38   30.10
  -2  -1  10  224.48   29.10
   2  -1 -10  177.08   27.10
   2  -1 -10  155.98   28.10
  -2  -1  10  194.78   29.70
  -2   1  10  255.27   29.30
  -2   1  10  184.08   28.40
   2   1 -10  204.58   29.50
  -1  -1  10    7.80    4.20
   1  -1 -10    5.70    3.70
  -1  -1  10   15.30    4.70
   1  -1 -10    7.70    3.80
  -1   1  10   13.50    5.10
   1   1 -10    5.00    3.90
  -1   1  10   13.50    4.70
   1   1 -10   10.80    5.30
  -1   1  10   10.00    6.00
  -1   1  10    9.90    4.60
   0  -1  10  270.47   48.40
   0  -1  10  299.57   46.80
   0  -1 -10  392.66   48.30
   0  -1  10  410.76   47.30
   0  -1 -10  245.98   47.80
   0  -1 -10  367.16   47.20
   0   1 -10  297.27   48.60
   0   1 -10  272.97   46.70
   0   1  10  329.17   47.20
   0   1  10  298.17   48.40
   0   1  10  376.26   48.30
   0   1  10  431.96   47.90
  -1  -1 -10  149.88   26.20
   1  -1  10  161.68   22.30
   1  -1  10  121.39   21.80
   1  -1  10  130.99   21.60
   1  -1  10  167.38   22.00
  -1  -1 -10  139.49   23.10
   1   1  10  142.89   23.90
  -1   1 -10  153.08   21.60
  -1   1 -10  149.39   21.10
   1   1  10  122.59   24.40
  -1   1 -10  141.69   26.00
   1   1  10  143.69   23.30
  -2  -1 -10  800.32   90.39
   2  -1  10  635.14   85.69
   2  -1  10  627.44   85.89
   2   1  10  608.74   88.29
  -2   1 -10  637.34   85.59
  -2   1 -10  617.34   88.59
   2   1  10  564.74   85.99
  -2   1 -10  546.65   85.39
  -2   1 -10  638.34   86.49
  -3  -1 -10  532.25   75.39
  -3  -1 -10  697.53   82.59
   3  -1  10  512.55   76.99
  -3  -1 -10  556.34   78.09
   3   1  10  575.64   81.99
  -3   1 -10  552.34   76.99
  -3   1 -10  613.64   81.09
  -3   1 -10  533.05   77.29
   3   1  10  520.55   77.79
   4  -1  10   72.19   14.60
  -4  -1 -10  110.69   23.10
  -4  -1 -10   53.19   14.00
  -4   1 -10   57.69   17.50
   4   1  10   66.79   14.80
   4   1  10   64.49   22.70
  -4   1 -10   54.89   13.50
  -5  -1 -10   82.39   19.70
  -5  -1 -10  139.39   28.50
  -5   1 -10   70.39   18.70
  -5   1 -10  173.88   29.20
   5   1  10   93.19   21.60
   5   1  10  141.59   36.70
  -6  -1 -10   29.30   11.50
  -6  -1 -10    0.50   13.90
  -6   1 -10   11.60   12.90
  -6   1 -10    6.80    9.50
  -6  -2  10   10.90    9.70
  -6  -2  10    2.10    9.60
  -6   2  10   -6.30    6.50
  -6   2  10   11.60   10.10
  -5  -2  10   16.00   10.50
  -5  -2  10   -0.40    5.90
  -5   2  10    7.90    7.80
  -5   2  10   -2.10    5.30
  -4  -2  10    5.80    6.90
  -4  -2  10   11.80    9.20
   4  -2 -10   15.00    5.10
  -4   2  10    4.80    7.00
  -4   2  10   11.90    6.40
  -3  -2  10  231.98   35.40
   3  -2 -10  225.08   31.40
  -3  -2  10  211.18   32.90
   3  -2 -10  190.48   31.50
   3   2 -10  215.78   30.30
  -3   2  10  211.28   32.00
  -3   2  10  246.08   32.80
  -2  -2  10    3.20    4.50
  -2  -2  10    9.10    5.90
  -2  -2  10    1.10    4.00
   2  -2 -10    3.50    4.20
   2  -2 -10    1.90    3.10
  -2   2  10    5.40    3.10
  -2   2  10    6.30    4.90
   2   2 -10    2.90    2.90
  -2   2  10    5.50    4.20
   1  -2 -10   11.20    5.10
  -1  -2  10   10.20    4.60
   1  -2 -10   19.10    4.90
  -1  -2  10   14.50    4.90
  -1   2  10    6.80    4.50
   1   2 -10   24.10    8.40
  -1   2  10   22.30    8.80
  -1   2  10    6.80    4.90
   1   2 -10   19.80    6.60
  -1   2  10   26.70    6.50
   0  -2 -10  563.24   74.39
   0  -2 -10  469.85   75.49
   0  -2  10  584.94   75.69
   0  -2  10  673.83   74.39
   0  -2  10  462.05   73.99
   0   2  10  563.24   76.49
   0   2 -10  426.36   75.99
   0   2  10  508.45   74.59
   0   2 -10  548.45   74.49
   0   2  10  462.65   75.49
   0   2  10  627.74   75.29
   1  -2  10  446.46   64.29
  -1  -2 -10  527.35   66.79
   1  -2  10  420.26   62.99
  -1   2 -10  454.25   62.39
  -1   2 -10  495.25   66.69
   1   2  10  471.05   66.19
   1   2  10  467.35   64.79
   1   2  10  369.96   63.69
  -1   2 -10  518.15   63.49
  -2  -2 -10   10.20    7.40
   2  -2  10   18.70    7.40
  -2  -2 -10   11.60    5.60
   2   2  10   28.00    9.90
  -2   2 -10   25.10    9.30
   2   2  10   13.30    5.30
  -2   2 -10   34.60    8.50
  -3  -2 -10   75.79   22.00
  -3  -2 -10  160.48   30.00
   3  -2  10  162.48   22.80
   3   2  10  159.48   32.70
  -3   2 -10  171.28   29.80
  -3   2 -10  169.58   23.70
   3   2  10  111.29   23.20
  -3   2 -10  153.78   22.60
   4  -2  10  153.88   27.70
  -4  -2 -10  169.08   30.80
  -4  -2 -10   80.19   21.60
  -4   2 -10  135.39   22.80
  -4   2 -10  141.69   28.00
   4   2  10  103.29   31.00
   4   2  10  172.18   26.80
  -5  -2 -10    0.10   11.40
  -5  -2 -10    8.40    9.10
  -5   2 -10    9.20    7.80
  -5   2 -10    7.90    9.90
   5   2  10   -2.60    7.30
   5   2  10   -1.30   16.40
  -6  -2 -10    5.40   10.30
  -6  -2 -10    4.00   13.70
  -6   2 -10   -3.80    8.20
   6   2  10   -3.80   25.60
  -6   2 -10   11.50   14.40
  -6  -3  10    2.90    9.90
  -6  -3  10   12.30   11.50
  -6   3  10   -2.20    9.60
  -6   3  10   10.30    7.70
  -5  -3  10   26.20   12.90
  -5  -3  10   26.70   11.30
   5  -3 -10   15.10   10.30
  -5   3  10    9.90    9.70
  -5   3  10   23.40    8.70
  -4  -3  10   10.00    7.80
   4  -3 -10   22.60    7.10
  -4  -3  10   11.70    9.70
  -4   3  10   30.20    9.90
  -4   3  10   19.60    7.70
  -3  -3  10   32.30    9.80
  -3  -3  10   16.50    7.70
   3  -3 -10   20.80    6.80
   3   3 -10   13.30    5.50
  -3   3  10   24.70    7.40
  -3   3  10   20.00    8.40
  -2  -3  10  214.38   33.30
   2  -3 -10  255.57   34.10
  -2  -3  10  220.98   31.60
   2  -3 -10  175.38   29.90
  -2  -3  10  184.48   31.20
  -2   3  10  241.28   31.30
  -2   3  10  236.48   31.50
  -2   3  10  260.67   36.70
  -2   3  10  201.18   30.70
   1  -3 -10  201.18   30.40
  -1  -3  10  182.98   30.80
   1  -3 -10  165.38   26.20
  -1  -3  10  173.98   28.30
  -1   3  10  220.18   27.90
  -1   3  10  198.38   27.80
  -1   3  10  256.57   32.30
  -1   3  10  159.68   28.00
  -1   3  10  136.79   28.90
   1   3 -10  158.78   28.80
   0  -3 -10   50.69   10.90
   0  -3  10   70.89   14.90
   0  -3  10   40.60   10.00
   0  -3  10   73.19   11.00
   0   3  10   56.69   12.70
   0   3  10   63.89   12.20
   0   3  10   46.30   14.60
   0   3  10   67.39   10.70
   0   3 -10   70.29   16.30
   0   3 -10   47.10   11.10
   1  -3  10   63.49   12.20
  -1  -3 -10   55.89   15.80
   1   3  10   62.99   14.00
  -1   3 -10   85.99   12.60
   1   3  10   68.49   16.20
  -1   3 -10   77.89   17.40
  -1   3 -10  103.59   14.20
   1   3  10   65.19   16.70
  -2  -3 -10  497.05   64.99
   2  -3  10  431.86   62.09
  -2  -3 -10  530.25   68.19
   2  -3  10  492.35   65.39
   2   3  10  413.26   66.99
  -2   3 -10  460.95   62.39
   2   3  10  432.66   64.29
  -2   3 -10  472.95   66.89
  -2   3 -10  410.76   63.69
   3  -3  10  110.29   21.50
  -3  -3 -10   96.89   22.10
  -3  -3 -10   48.00   15.30
   3   3  10   65.09   23.60
  -3   3 -10   81.29   14.80
   3   3  10  104.49   19.20
  -3   3 -10  118.99   22.80
  -4  -3 -10   87.89   19.30
  -4  -3 -10   90.09   22.20
   4   3  10   54.99   24.10
  -4   3 -10  107.89   22.80
   4   3  10   42.60   14.40
  -4   3 -10   74.19   14.50
  -5  -3 -10   58.09   16.90
  -5   3 -10   39.60   16.00
   5   3  10   28.10   23.90
  -5   3 -10   31.60   10.40
  -5  -4  10   35.00   14.50
   5  -4 -10   10.00    7.40
  -5  -4  10    4.70    9.20
  -5   4  10    4.50    6.50
  -4  -4  10   31.90   10.90
   4  -4 -10   38.10   10.70
  -4  -4  10   37.50   14.20
  -4   4  10   49.00   10.80
  -4   4  10   42.40   12.30
  -3  -4  10   45.70   13.40
  -3  -4  10   41.30   12.00
   3  -4 -10   47.80   12.40
  -3   4  10   64.39   12.10
  -3   4  10   62.39   22.10
  -3   4  10   54.59   13.10
   2  -4 -10   15.00    8.90
  -2  -4  10   46.20   11.10
  -2  -4  10   39.20   10.90
  -2   4  10   55.89   11.10
   2   4 -10   57.89   14.20
  -2   4  10   58.29   11.80
  -2   4  10   55.49   18.70
   1  -4 -10  172.38   26.00
  -1  -4  10  121.09   25.40
  -1  -4  10  145.49   20.80
  -1  -4  10  122.69   22.40
   1  -4 -10  127.39   21.60
  -1   4  10  112.09   27.70
  -1   4  10  144.59   23.90
   1   4 -10  160.08   24.30
  -1   4  10  167.58   25.30
   1   4 -10  119.19   23.10
   0  -4  10   54.79   17.00
   0  -4  10   73.59   14.60
   0  -4 -10   78.29   15.20
   0  -4 -10  176.98   22.70
   0   4  10  105.99   16.60
   0   4 -10   78.99   16.00
   0   4 -10  120.09   15.70
   0   4  10   86.29   21.50
   0   4  10  112.19   19.80
   0   4  10   94.59   17.40
   0   4 -10   99.69   21.70
   1  -4  10  440.56   58.69
  -1  -4 -10  345.27   56.49
  -1   4 -10  370.16   59.29
   1   4  10  420.06   60.89
   1   4  10  365.66   56.59
  -1   4 -10  357.86   54.69
  -1   4 -10  436.86   55.29
  -2  -4 -10   94.79   22.50
   2  -4  10  154.78   27.80
   2   4  10  119.69   23.30
  -2   4 -10  121.29   26.90
   2   4  10  137.99   31.50
  -2   4 -10  167.98   25.30
  -3  -4 -10    9.40    8.30
   3  -4  10    3.40   10.10
   3   4  10    9.30    6.50
  -3   4 -10   15.30   10.70
   3   4  10    8.00   13.70
  -3   4 -10   19.80    5.40
  -4  -4 -10  137.69   29.90
   4   4  10  163.78   39.20
   4   4  10  131.59   28.10
  -4   4 -10  171.48   32.80
  -4   4 -10  181.78   25.80
  -5  -4 -10    0.90   17.70
  -5  -4 -10    0.50   10.00
  -5   4 -10   21.50   14.80
   5   4  10   -6.40   19.40
  -5   4 -10    3.30    7.50
   4  -5 -10   -0.80    6.40
  -4  -5  10    7.90   10.80
  -4   5  10   -4.10   16.50
  -4   5  10    5.40    5.70
   3  -5 -10   26.50   11.60
  -3  -5  10   40.10   16.00
  -3  -5  10   46.80   12.90
  -3   5  10   32.70    9.40
  -3   5  10   50.29   21.60
   3   5 -10   60.99   24.70
  -2  -5  10   27.90   14.40
  -2  -5  10   62.79   11.00
   2  -5 -10   40.10   11.90
   2   5 -10   46.60   18.20
  -2   5  10   40.60   18.90
  -2   5  10   38.70   11.60
  -2   5  10   26.30    9.10
  -1  -5  10   90.19   21.50
   1  -5 -10   59.39   17.20
  -1   5  10  102.09   18.00
  -1   5  10  127.79   29.10
  -1   5  10   93.59   19.50
   0  -5 -10   74.19   12.50
   0  -5  10   29.80   13.40
   0  -5 -10   31.60   11.80
   0   5  10   43.70   17.20
   0   5  10   32.50   10.30
   0   5  10   61.39   15.60
   0   5 -10   44.80   15.50
  -1  -5 -10   24.80   10.30
  -1  -5 -10   11.90    9.20
   1  -5  10   39.30   13.90
   1   5  10   12.70   13.90
   1   5  10   27.50    9.60
  -1   5 -10   19.80   12.70
  -2  -5 -10   80.29   19.80
  -2  -5 -10  118.29   22.10
   2  -5  10  109.69   24.20
   2   5  10  107.79   21.10
  -2   5 -10   78.69   22.00
   2   5  10  129.99   31.50
  -3  -5 -10  140.69   28.00
   3  -5  10  174.38   29.80
  -3  -5 -10  100.59   22.40
  -3  -5 -10   97.89   21.20
   3   5  10  106.99   30.50
   3   5  10   74.59   18.70
  -3   5 -10   62.69   20.60
  -4  -5 -10    8.50   12.00
  -4  -5 -10    2.60    8.70
  -4  -5 -10   -6.80   16.10
  -4   5 -10   14.40   14.40
   4   5  10    8.50   21.00
   3  -6 -10    3.50    8.40
  -3  -6  10   13.40   14.30
  -3   6  10   39.50   21.80
  -2  -6  10    0.40   10.70
   2  -6 -10   15.40   10.60
  -2   6  10    8.50    6.50
  -2   6  10    9.80   17.80
   1  -6 -10   14.30   10.70
  -1  -6  10    4.90   11.30
  -1   6  10    6.20   15.40
  -1   6  10   11.00    6.90
   0  -6  10   19.90   12.00
   0  -6 -10   13.50   10.00
   0   6  10   30.80   18.60
   0   6 -10   23.20   15.30
   0   6  10    8.10    7.30
   1  -6  10   36.00   17.10
  -1  -6 -10   64.09   17.30
   1   6  10   76.59   25.80
  -1   6 -10   44.80   18.80
   1   6  10   73.39   15.30
  -2  -6 -10    7.70   10.10
   2  -6  10   -3.30   14.30
  -2   6 -10  -12.90   12.20
   2   6  10   -2.00   17.50
   2   6  10    0.30    8.60
   3   6  10   13.70   18.40
  -3   6 -10   -5.20   13.60
  -6   0  11   -0.50    7.30
  -6   0  11    2.80    8.40
  -5   0  11   66.89   14.50
  -5   0  11   20.40   11.20
   4   0 -11   98.69   12.80
   4   0 -11   81.99   12.20
  -4   0  11   51.39   15.80
  -4   0  11  112.59   19.00
   4   0 -11   73.59   11.40
  -3   0  11   75.29   15.60
   3   0 -11   64.59   11.10
  -3   0  11   32.50   10.60
   2   0 -11   37.70    8.70
  -2   0  11   31.00    8.40
  -2   0  11   29.10    8.10
   1   0 -11  168.98   26.70
  -1   0  11  158.98   24.30
  -1   0  11  144.59   24.30
   0   0  11    9.50    4.30
   0   0 -11    4.30    3.30
   0   0  11    1.90    3.70
   0   0  11    2.40    3.30
   0   0  11   12.70    6.00
   0   0 -11    3.60    4.60
  -1   0 -11    7.90    4.00
   1   0  11   15.90    5.60
  -1   0 -11    8.90    4.80
   1   0  11    7.70    5.20
  -1   0 -11    2.70    5.50
   1   0  11   12.80    4.90
   1   0  11   11.00    4.00
  -2   0 -11  587.74  103.39
   2   0  11  807.82  101.89
  -2   0 -11  698.53  102.39
   2   0  11  858.61  104.59
  -3   0 -11   80.29   18.50
   3   0  11   73.89   19.10
  -3   0 -11   43.40   10.30
  -3   0 -11   74.59   13.70
   3   0  11   52.59   12.70
   4   0  11  170.48   31.70
  -4   0 -11  180.48   32.10
  -4   0 -11  267.47   41.50
  -5   0 -11  216.88   42.90
  -5   0 -11  301.67   50.89
   5   0  11  336.27   46.20
  -6   0 -11   11.20   13.50
  -6   0 -11    9.70    9.90
  -6  -1  11    1.60    8.60
  -6  -1  11    2.40    6.70
  -6   1  11    5.50    9.50
  -6   1  11   -0.90    7.10
  -5  -1  11   -1.60    7.60
  -5  -1  11    8.20    7.30
  -5   1  11    6.80    7.50
  -5   1  11    1.60    7.10
  -4  -1  11   17.10    8.00
  -4  -1  11    7.20    8.10
   4  -1 -11    8.50    3.40
  -4   1  11    2.80    7.50
   4   1 -11   11.80    6.30
  -4   1  11   15.80    7.00
  -3  -1  11   17.50    7.70
   3  -1 -11   20.70    5.40
  -3  -1  11   20.60    8.60
  -3   1  11   28.20    9.10
  -3   1  11   19.20    7.20
   3   1 -11   31.10    8.80
   2  -1 -11  156.08   24.10
  -2  -1  11  159.98   28.10
  -2  -1  11  185.58   28.00
  -2  -1  11  172.18   26.50
  -2   1  11  164.68   25.60
   2   1 -11  192.78   26.80
  -2   1  11  164.78   26.80
   1  -1 -11  462.55   69.79
  -1  -1  11  606.54   69.69
  -1  -1  11  465.55   69.39
  -1   1  11  369.86   68.99
   1   1 -11  425.86   69.29
  -1   1  11  554.54   69.69
  -1   1  11  488.45   69.89
   1   1 -11  498.85   70.99
  -1   1  11  634.04   71.29
   0  -1  11  472.75   59.29
   0  -1 -11  520.25   60.59
   0  -1 -11  424.16   60.99
   0  -1  11  368.86   58.99
   0   1 -11  361.46   60.79
   0   1  11  526.95   60.89
   0   1 -11  371.76   59.09
   0   1  11  391.36   60.89
   0   1  11  361.86   59.19
  -1  -1 -11   63.09   16.70
  -1  -1 -11   68.89   15.90
   1  -1  11   96.69   15.30
   1  -1  11   65.59   13.30
   1  -1  11   57.79   13.80
   1  -1  11   64.19   13.80
   1   1  11   85.09   16.00
   1   1  11   64.79   14.00
   1   1  11   95.09   11.50
  -1   1 -11   76.69   13.90
   1   1  11   80.09   17.00
  -1   1 -11   97.79   13.00
  -1   1 -11   62.39   16.40
   2  -1  11  999.20  130.29
   2  -1  11  964.00  129.99
  -2  -1 -11  954.90  133.59
   2   1  11  941.31  130.59
  -2   1 -11  888.01  132.89
   2   1  11  947.11  132.69
  -2   1 -11  840.12  130.19
  -2   1 -11 1047.80  130.19
  -2   1 -11  960.20  130.49
  -3  -1 -11  121.09   21.60
   3  -1  11  137.09   21.30
  -3  -1 -11   97.79   17.70
  -3  -1 -11  177.18   28.80
  -3   1 -11  146.89   21.70
   3   1  11  114.89   22.00
   3   1  11  158.48   31.00
  -3   1 -11  173.68   28.30
  -3   1 -11  145.69   22.30
  -4  -1 -11  127.89   26.30
   4  -1  11  119.29   19.20
  -4  -1 -11   63.89   17.10
  -4   1 -11   87.79   18.20
  -4   1 -11   96.99   22.80
   4   1  11  107.39   20.70
   4   1  11   76.69   26.90
  -5  -1 -11   10.60   12.90
  -5  -1 -11    0.30    7.00
   5   1  11   14.40   20.50
   5   1  11   26.70   11.50
  -5   1 -11   14.40   13.10
  -5   1 -11    6.00    7.30
  -6  -1 -11    6.80   14.80
  -6  -1 -11   14.10   11.10
  -6   1 -11   53.19   18.90
  -6   1 -11    9.40   10.00
  -6  -2  11   21.70   11.40
  -6  -2  11   34.50   15.00
  -6   2  11   30.60   11.40
  -6   2  11    8.30    9.70
  -5  -2  11   -1.00    8.60
  -5  -2  11    1.40    6.80
  -5   2  11    3.20    7.50
  -5   2  11   14.50    7.70
  -4  -2  11   81.49   15.90
   4  -2 -11   84.69   12.70
  -4  -2  11   36.60   14.20
  -4   2  11   72.39   14.30
  -4   2  11   50.09   14.00
  -3  -2  11   35.30   12.10
   3  -2 -11   59.69   10.20
  -3  -2  11   38.00   10.70
   3  -2 -11   33.40   12.00
   3   2 -11   47.40    8.60
  -3   2  11   39.50   12.00
  -3   2  11   49.99   11.00
   2  -2 -11  147.99   26.00
  -2  -2  11  164.98   27.20
  -2  -2  11  193.88   27.40
  -2  -2  11  238.08   30.90
  -2   2  11  157.38   25.50
  -2   2  11  219.88   34.20
  -2   2  11  184.48   28.60
  -2   2  11  197.18   27.20
   2   2 -11  208.58   28.10
   1  -2 -11   39.40   10.20
   1  -2 -11   58.59   12.10
  -1  -2  11   69.79   12.30
  -1  -2  11   64.49   12.20
  -1   2  11   51.49   12.10
   1   2 -11   48.60   13.30
  -1   2  11   82.29   12.90
  -1   2  11   88.39   18.00
  -1   2  11   67.89   13.40
   1   2 -11   57.49   12.10
   0  -2  11   34.20    9.70
   0  -2  11   28.30    7.70
   0  -2 -11   55.39   12.00
   0  -2  11   43.40    9.20
   0   2 -11   41.50   11.50
   0   2  11   35.30   11.50
   0   2 -11   47.30    9.90
   0   2  11   40.90    9.10
   0   2  11   42.80   10.70
   1  -2  11  571.74   76.29
   1  -2  11  494.85   74.79
  -1  -2 -11  415.86   76.99
   1   2  11  600.14   76.89
  -1   2 -11  540.65   78.29
   1   2  11  498.45   75.79
   1   2  11  673.73   78.79
  -1   2 -11  579.14   75.29
  -2  -2 -11  156.48   27.30
  -2  -2 -11  102.79   21.60
   2  -2  11  119.99   20.30
   2  -2  11  146.29   23.60
   2   2  11   98.19   24.00
  -2   2 -11  134.19   20.80
  -2   2 -11  149.39   26.80
  -2   2 -11  128.69   20.50
   2   2  11  120.09   22.40
  -3  -2 -11  343.47   53.59
   3  -2  11  355.56   52.09
  -3  -2 -11  431.46   57.99
   3   2  11  323.37   57.29
  -3   2 -11  390.66   52.19
  -3   2 -11  375.66   56.39
   3   2  11  368.06   53.69
  -4  -2 -11   32.00   11.20
  -4  -2 -11   32.50   14.90
   4   2  11   34.90   11.70
   4   2  11   52.59   20.30
  -4   2 -11  106.99   22.50
  -4   2 -11   46.90   11.60
  -5  -2 -11   23.50   14.40
  -5  -2 -11    2.20    7.30
  -5   2 -11   11.00    7.70
   5   2  11   25.00   19.80
   5   2  11   -0.60    8.60
  -5   2 -11   25.60   13.40
  -6   2 -11   -2.70   13.00
   6   2  11   -5.40   25.20
  -6  -3  11    5.80   11.80
  -6   3  11    2.30   10.90
  -5  -3  11   10.00   10.20
  -5  -3  11   19.00   10.20
  -5   3  11   23.70    9.10
  -5   3  11   25.70   10.70
   4  -3 -11   52.69   11.30
  -4  -3  11   45.50   14.10
  -4  -3  11   58.39   14.40
  -4   3  11   57.09   14.10
  -4   3  11   45.50   11.80
   3  -3 -11   27.50    8.20
  -3  -3  11   49.40   12.20
  -3  -3  11   37.90   12.20
  -3   3  11   29.00   10.60
  -3   3  11   33.00    9.30
   2  -3 -11   17.90    6.20
  -2  -3  11   11.60    6.70
  -2  -3  11   -1.10    5.10
  -2  -3  11   17.30    7.90
   2  -3 -11   21.40    7.10
  -2   3  11   23.20    6.90
  -2   3  11   26.30    8.50
  -2   3  11   22.00   12.40
  -1  -3  11  246.18   37.30
  -1  -3  11  267.97   32.20
  -1  -3  11  186.28   31.90
   1  -3 -11  207.48   31.40
  -1   3  11  292.17   33.50
  -1   3  11  192.88   33.70
  -1   3  11  310.67   38.20
   1   3 -11  210.38   34.60
  -1   3  11  194.78   32.30
   1   3 -11  177.58   36.40
  -1   3  11  148.59   33.70
   0  -3  11  133.79   17.70
   0  -3  11   86.09   17.50
   0  -3  11  107.49   21.40
   0   3  11  120.99   20.50
   0   3  11  106.39   19.40
   0   3 -11  111.49   19.30
   0   3  11  125.89   16.90
   0   3 -11   70.39   20.10
   0   3  11  114.09   23.90
  -1  -3 -11    5.30    6.10
   1  -3  11    1.10    2.80
   1  -3  11    2.80    6.10
  -1   3 -11    0.50    5.00
  -1   3 -11   10.00    4.80
   1   3  11   -2.80    5.90
   1   3  11    0.30    3.70
   1   3  11    8.80    8.70
  -2  -3 -11  375.76   59.59
  -2  -3 -11  291.57   62.99
   2  -3  11  480.35   61.09
   2  -3  11  382.26   57.39
   2   3  11  407.66   59.69
  -2   3 -11  442.96   62.59
  -2   3 -11  405.06   58.59
   2   3  11  444.96   63.49
  -2   3 -11  482.05   57.99
  -3  -3 -11  178.48   32.00
   3  -3  11  251.57   36.20
  -3  -3 -11  236.98   39.40
  -3   3 -11  148.19   28.00
   3   3  11  220.38   43.00
   3   3  11  158.38   30.20
  -3   3 -11  181.08   35.30
  -4  -3 -11   87.09   21.00
  -4  -3 -11  165.18   30.90
   4   3  11   95.69   29.50
   4   3  11  115.29   22.70
  -4   3 -11   99.19   19.50
  -4   3 -11  128.39   27.30
  -5  -3 -11    9.70   15.60
  -5  -3 -11    4.20    8.50
   5   3  11    9.50   21.50
  -5   3 -11   18.50   13.90
   5   3  11   -3.90    8.00
  -5   3 -11   11.50    8.30
  -5  -4  11   -4.30    8.50
  -5  -4  11   -5.00   10.00
  -5   4  11   -2.10    6.10
  -4  -4  11   11.90    8.70
   4  -4 -11   10.80    7.20
  -4  -4  11   33.70   13.10
  -4   4  11   19.30    7.50
  -4   4  11   37.90   12.10
  -3  -4  11   30.30   10.50
  -3  -4  11   29.40   11.00
   3  -4 -11   25.20    9.30
  -3   4  11   31.60   17.30
  -3   4  11   37.00    9.10
  -3   4  11   38.10   11.20
  -2  -4  11  130.19   28.10
  -2  -4  11  191.38   29.00
   2  -4 -11  176.88   29.50
  -2   4  11  177.38   30.10
  -2   4  11  279.67   44.80
  -2   4  11  154.48   27.70
  -1  -4  11   17.10    9.60
   1  -4 -11   58.49   13.10
  -1  -4  11   36.60    8.70
  -1  -4  11   25.50    7.70
  -1   4  11   33.50   11.20
  -1   4  11   38.90    9.90
   1   4 -11   44.30   14.10
  -1   4  11   31.00   13.60
   0  -4 -11  122.19   21.80
   0  -4 -11  129.99   22.80
   0  -4  11   94.29   22.50
   0  -4  11   81.19   18.10
   0   4  11  148.39   29.70
   0   4 -11  128.79   26.20
   0   4  11  144.79   21.70
   0   4  11  138.79   22.30
   0   4  11  132.29   24.80
   0   4 -11  137.89   24.00
   1  -4  11  215.08   41.00
  -1  -4 -11  245.28   40.60
   1   4  11  239.58   40.30
  -1   4 -11  241.18   43.80
  -1   4 -11  274.47   36.10
   1   4  11  226.38   45.30
   2  -4  11  393.56   57.79
  -2  -4 -11  392.36   56.59
  -2   4 -11  379.86   54.69
   2   4  11  398.26   56.29
   2   4  11  341.37   59.89
  -2   4 -11  392.96   58.69
  -3  -4 -11    5.10    7.40
   3  -4  11   47.70   15.70
   3   4  11    4.50    6.80
  -3   4 -11   11.60    5.30
  -3   4 -11    3.70   10.00
   3   4  11   18.60   15.30
  -4  -4 -11   16.70   11.60
  -4   4 -11   18.90   12.60
   4   4  11   17.80   18.80
  -4   4 -11   12.60    6.40
   4   4  11    3.80    8.50
   5   4  11   73.79   32.80
  -5   4 -11   74.39   23.50
   4  -5 -11   13.90    8.70
  -4  -5  11   21.30   13.30
  -4   5  11    8.00   18.90
  -4   5  11   16.80    7.20
   3  -5 -11   -2.40    6.30
  -3  -5  11    7.90    9.60
  -3  -5  11    7.00   10.80
  -3   5  11   40.60   18.60
  -3   5  11   -1.00    5.20
  -2  -5  11   13.10    8.00
  -2  -5  11   34.70   13.90
   2  -5 -11    1.00    6.80
  -2   5  11   14.30    7.20
  -2   5  11    5.10   13.80
  -2   5  11   -4.40    6.80
   1  -5 -11   11.80    8.00
  -1  -5  11    9.20    9.80
  -1   5  11   42.50   16.50
  -1   5  11    8.80    6.50
  -1   5  11   28.10   10.10
   0  -5 -11   23.90   10.50
   0  -5  11   21.50   11.90
   0   5  11   33.60   16.80
   0   5  11   21.40    8.70
   0   5 -11   14.20   12.00
   0   5  11   12.10   10.20
  -1  -5 -11    7.20    8.00
  -1  -5 -11   -8.20    6.30
   1  -5  11   14.00   11.20
   1   5  11    5.50    6.20
  -1   5 -11    9.70   10.50
   1   5  11   17.20   14.60
  -2  -5 -11    6.90    7.80
   2  -5  11   -1.80   10.80
  -2  -5 -11    1.00    8.50
  -2   5 -11    2.80   10.10
   2   5  11    1.20   14.20
   2   5  11   -0.70    6.50
  -3  -5 -11   40.50   13.90
  -3  -5 -11   50.49   15.70
   3  -5  11   61.49   20.70
   3   5  11   35.90   12.50
   3   5  11   57.59   24.40
  -3   5 -11   15.50   14.40
  -4  -5 -11   64.89   24.10
  -4  -5 -11   19.00   12.20
  -4   5 -11   16.60   15.20
   4   5  11   13.80   23.50
   4   5  11   24.80   13.40
  -3  -6  11   11.40   14.40
   3  -6 -11    9.40    9.60
  -3   6  11   10.20    8.30
  -3   6  11   18.40   20.40
  -2  -6  11   26.60   15.20
   2  -6 -11   19.80   12.60
  -2   6  11   26.60   20.20
  -2   6  11   29.30    9.70
  -1  -6  11   -3.00   10.50
   1  -6 -11    1.30    8.10
  -1   6  11   17.30   17.50
  -1   6  11    9.00    8.20
   0  -6  11   73.89   21.30
   0  -6 -11   57.89   16.70
   0   6 -11   74.19   22.20
   0   6  11   72.29   16.40
   0   6  11   74.59   26.30
   1  -6  11   48.50   19.30
  -1  -6 -11   46.50   14.60
   1   6  11   79.09   16.50
   1   6  11   25.90   20.80
  -1   6 -11   50.09   19.20
  -2  -6 -11   33.30   13.10
   2  -6  11   28.30   18.10
   2   6  11   40.70   12.80
  -2   6 -11    4.90   14.70
   2   6  11   37.40   23.60
  -3   6 -11    4.70   15.20
  -6   0  12   -4.50    8.20
  -6   0  12   -4.70    7.30
  -5   0  12   -4.10    6.20
  -5   0  12    4.60    7.90
   4   0 -12   30.80    5.90
  -4   0  12   16.00    9.30
  -4   0  12   27.00    9.30
   4   0 -12   15.60    3.70
   3   0 -12   10.10    4.70
  -3   0  12    9.80    5.80
  -3   0  12    1.50    6.20
  -2   0  12  786.82  113.29
   2   0 -12  978.50  113.89
  -2   0  12  726.13  112.89
  -1   0  12  787.42  109.19
  -1   0  12  822.02  108.39
  -1   0  12  696.73  108.19
   1   0 -12  856.41  109.79
   0   0  12    5.70    4.40
   0   0 -12   12.20    6.40
   0   0  12    1.70    3.80
   0   0  12   10.70    4.40
  -1   0 -12  277.87   54.69
   1   0  12  405.26   51.29
   1   0  12  330.27   51.19
   1   0  12  295.07   49.99
  -1   0 -12  373.06   50.79
   1   0  12  407.06   49.70
   2   0  12   53.89    9.40
   2   0  12   32.90    8.60
  -2   0 -12   31.20   11.50
  -2   0 -12   32.90   11.60
   2   0  12   49.90   14.50
  -3   0 -12  157.88   25.30
  -3   0 -12  225.48   36.20
   3   0  12  249.08   38.40
   3   0  12  158.28   27.90
  -3   0 -12  153.18   28.10
  -4   0 -12  156.88   27.00
   4   0  12  125.39   25.00
   4   0  12  106.19   33.20
  -4   0 -12  186.98   33.30
   5   0  12   15.10   10.50
  -5   0 -12   12.70    9.20
  -5   0 -12   30.20   14.70
  -6   0 -12    9.00   15.60
  -6   0 -12   -2.40    8.30
  -6  -1  12   34.00   11.70
  -6  -1  12    8.80    9.80
  -6   1  12   15.70   10.40
  -6   1  12    5.50    9.60
  -5  -1  12    7.30   10.50
  -5  -1  12    7.10    7.00
  -5   1  12    3.70    7.00
  -5   1  12   -4.80    6.80
  -4  -1  12   81.09   19.90
  -4  -1  12  103.99   23.30
   4  -1 -12  122.89   17.70
   4   1 -12  167.98   22.50
  -4   1  12   89.19   22.10
  -4   1  12  110.19   21.10
  -3  -1  12   32.90   12.90
  -3  -1  12   53.39   12.90
   3   1 -12   81.59   14.90
  -3   1  12   96.59   16.00
  -3   1  12   81.59   17.50
  -2  -1  12   22.00    7.60
   2  -1 -12   37.50    7.70
  -2  -1  12   34.90   10.00
  -2   1  12   27.90    9.20
  -2   1  12   33.40    8.60
   2   1 -12   33.20    9.40
  -1  -1  12   91.99   14.40
   1  -1 -12  119.59   18.70
  -1  -1  12   86.39   16.60
  -1  -1  12   77.29   15.80
  -1   1  12  138.39   21.30
  -1   1  12   96.59   17.80
   1   1 -12   99.09   19.10
  -1   1  12   88.49   17.00
  -1   1  12   76.59   16.60
   0  -1  12  436.46   53.39
   0  -1  12  327.77   52.89
   0  -1 -12  368.76   54.99
   0   1  12  321.57   52.99
   0   1  12  424.46   54.39
   0   1 -12  357.86   55.39
   0   1  12  321.37   59.99
   0   1  12  475.45   54.09
   0   1 -12  326.27   52.99
   1  -1  12   24.50    7.40
   1  -1  12   29.50    8.00
   1  -1  12   22.20    6.40
   1  -1  12   29.50    8.40
   1   1  12   12.80    8.00
  -1   1 -12   26.40    6.70
  -1   1 -12   20.50    6.40
  -1   1 -12   25.00    9.00
   1   1  12   15.90    6.30
   1   1  12   29.30    5.10
   1   1  12   21.10    7.40
   2  -1  12  596.04   77.99
  -2  -1 -12  702.23   82.89
   2  -1  12  530.55   77.49
  -2   1 -12  542.65   77.99
   2   1  12  470.95   77.79
   2   1  12  547.65   80.49
  -2   1 -12  575.94   77.79
  -2   1 -12  585.84   81.39
  -3  -1 -12  355.86   59.59
  -3  -1 -12  531.85   65.49
   3  -1  12  441.06   59.59
  -3   1 -12  441.06   63.39
   3   1  12  369.66   59.69
   3   1  12  422.76   64.79
   4  -1  12  149.29   27.40
  -4  -1 -12  171.68   29.60
  -4  -1 -12  191.78   35.20
   4   1  12  149.99   28.00
   4   1  12  161.98   38.20
  -4   1 -12  147.99   27.80
  -4   1 -12  197.28   34.90
  -5  -1 -12    8.70   12.90
  -5  -1 -12    3.50    8.50
  -5   1 -12    2.20    6.80
   5   1  12   -2.20   20.80
  -5   1 -12   -3.00   11.40
   5   1  12    8.90    8.60
  -6  -1 -12   44.60   20.00
  -6   1 -12   32.30   17.00
  -6  -2  12    9.00    9.00
  -6  -2  12    9.50   11.30
  -6   2  12    5.50    8.40
  -6   2  12    3.50   10.80
  -5  -2  12    3.10    9.30
  -5  -2  12    9.70    7.90
  -5   2  12    7.90    8.70
  -5   2  12   10.70    7.20
   4  -2 -12    6.80    4.10
  -4  -2  12    2.50    5.40
  -4  -2  12   -4.70    7.20
  -4   2  12   16.40    9.10
  -4   2  12   18.80    7.60
   3  -2 -12  178.38   25.50
  -3  -2  12  149.79   27.80
  -3  -2  12  127.79   26.90
  -3   2  12  164.68   27.00
  -3   2  12  136.09   27.20
   3   2 -12  183.78   24.50
  -2  -2  12  225.58   34.60
  -2  -2  12  225.38   34.60
  -2  -2  12  193.08   35.60
  -2   2  12  260.27   35.00
   2   2 -12  272.17   37.10
  -2   2  12  258.47   38.10
  -2   2  12  221.18   33.30
  -2   2  12  231.58   36.40
  -1  -2  12   56.79   10.80
  -1  -2  12   36.80   10.10
   1  -2 -12   42.30   10.70
   1   2 -12   71.69   13.10
  -1   2  12   53.39   11.80
  -1   2  12   44.20   10.50
  -1   2  12   44.00   11.20
   1   2 -12   60.29   14.30
  -1   2  12   59.89   14.90
   0  -2  12  157.48   25.90
   0  -2 -12  135.49   26.40
   0  -2  12  174.68   23.00
   0  -2  12  137.09   23.50
   0   2 -12  120.59   26.40
   0   2  12  131.39   27.10
   0   2 -12  149.88   24.60
   0   2  12  178.78   24.30
   0   2  12  132.39   24.40
  -1  -2 -12  363.06   64.49
   1  -2  12  464.55   63.59
   1  -2  12  409.46   62.09
  -1   2 -12  467.25   62.49
   1   2  12  540.65   64.69
   1   2  12  574.54   66.69
   1   2  12  384.66   62.89
  -1   2 -12  401.96   65.19
   2  -2  12  434.26   56.89
  -2  -2 -12  395.76   59.49
   2  -2  12  351.56   54.99
  -2   2 -12  403.06   55.59
  -2   2 -12  440.06   59.99
   2   2  12  323.87   55.89
   2   2  12  390.96   59.49
  -2   2 -12  425.16   55.49
  -3  -2 -12  252.07   40.90
  -3  -2 -12  349.87   49.80
   3  -2  12  267.17   37.90
   3   2  12  172.08   38.70
  -3   2 -12  351.06   49.10
   3   2  12  278.07   49.50
  -4  -2 -12   68.59   17.20
  -4  -2 -12   62.79   18.90
   4   2  12   40.30   20.80
   4   2  12   82.69   17.70
  -4   2 -12   72.39   19.60
  -4   2 -12   58.89   13.80
  -5  -2 -12   34.70   16.50
  -5  -2 -12   39.20   14.00
  -5   2 -12   25.00   10.80
   5   2  12   20.50   11.50
   5   2  12   53.59   24.70
  -5   2 -12   64.39   20.50
  -5  -3  12   24.40   12.50
  -5  -3  12   30.90   11.60
  -5   3  12   16.40   10.80
  -5   3  12   14.40    8.30
  -4  -3  12   58.79   17.40
   4  -3 -12   65.99   13.40
  -4  -3  12   89.69   18.30
  -4   3  12   83.49   16.00
  -4   3  12   57.49   16.70
  -3  -3  12   54.79   13.70
   3  -3 -12   56.29   12.20
  -3  -3  12   37.10   12.90
  -3   3  12   65.09   15.10
  -3   3  12   48.20   11.50
  -3   3  12   63.99   20.10
  -2  -3  12   76.59   13.80
   2  -3 -12   61.69   13.70
  -2  -3  12   58.59   14.60
  -2  -3  12   58.49   13.60
   2  -3 -12   59.89   13.00
  -2   3  12  107.49   23.80
  -2   3  12   67.19   13.90
  -2   3  12   59.19   13.00
  -2   3  12   88.59   16.30
  -1  -3  12  382.86   50.39
  -1  -3  12  268.37   47.40
  -1  -3  12  398.46   47.80
  -1   3  12  289.97   47.80
  -1   3  12  375.16   51.89
   1   3 -12  295.77   50.39
  -1   3  12  402.56   49.00
   1   3 -12  309.57   48.30
  -1   3  12  310.37   48.00
   0  -3  12  266.37   39.60
   0  -3  12  176.48   33.60
   0  -3 -12  217.48   39.00
   0   3  12  232.78   33.20
   0   3  12  326.37   39.50
   0   3 -12  243.28   34.70
   0   3  12  327.87   36.90
   0   3  12  192.48   35.70
   0   3 -12  209.18   39.50
   1  -3  12  135.29   23.60
  -1  -3 -12  133.09   25.40
   1  -3  12  101.39   18.70
   1   3  12  112.59   23.90
   1   3  12  106.19   24.40
  -1   3 -12  142.09   20.40
   1   3  12  112.19   21.20
  -1   3 -12  124.29   25.00
  -2  -3 -12   34.50   10.10
  -2  -3 -12   17.20    9.90
   2  -3  12   18.90    5.90
   2  -3  12   26.50   10.80
   2   3  12   20.50    7.80
   2   3  12   18.50   12.30
  -2   3 -12   27.90   11.00
  -3  -3 -12  284.47   44.10
  -3  -3 -12  194.88   34.70
   3  -3  12  245.28   38.90
  -3   3 -12  159.68   36.50
   3   3  12  180.88   35.00
   3   3  12  235.98   44.80
  -4  -3 -12   -6.50    7.00
  -4  -3 -12   10.40   11.80
  -4   3 -12    5.60   10.50
   4   3  12   10.20   18.70
   4   3  12    6.50    7.10
  -4   3 -12   20.40    7.20
  -5  -3 -12   30.70   18.70
  -5  -3 -12   16.60   11.40
   5   3  12   -6.10    9.30
  -5   3 -12   29.50   15.40
   5   3  12    7.00   21.80
  -5   3 -12   22.60    9.30
  -5  -4  12    8.80   10.80
  -5  -4  12    0.70    8.60
  -5   4  12   -0.30    6.80
  -4  -4  12    2.40    9.30
   4  -4 -12   -2.00    5.40
  -4  -4  12    1.30    7.40
  -4   4  12   -0.30    8.90
  -4   4  12   -0.50   15.30
  -4   4  12   -2.30    5.10
   3  -4 -12    6.40    6.40
  -3  -4  12    7.50    8.20
  -3  -4  12   14.60    8.70
  -3   4  12   12.70    6.20
  -3   4  12   14.40   15.10
  -3   4  12    5.90    8.60
  -2  -4  12   -5.00    4.80
  -2  -4  12   15.00    7.40
   2  -4 -12    1.20    4.90
  -2   4  12    5.70    5.60
  -2   4  12   11.20    7.80
  -2   4  12    6.20   11.80
  -1  -4  12   52.89   17.20
  -1  -4  12   43.70   13.80
   1  -4 -12   91.49   18.30
  -1  -4  12  109.59   15.10
  -1   4  12   99.69   18.00
  -1   4  12   87.39   23.20
   1   4 -12   81.59   20.60
  -1   4  12  101.69   17.40
   0  -4  12   12.90    9.30
   0  -4  12   21.60    6.00
   0  -4 -12   29.80    9.00
   0   4 -12   27.80   10.90
   0   4  12   31.70   11.30
   0   4  12    3.50    5.60
   0   4  12   16.40   11.80
  -1  -4 -12  111.59   21.30
   1  -4  12  147.19   24.90
  -1   4 -12  100.09   23.60
   1   4  12  113.89   21.20
   1   4  12  100.09   24.30
  -2  -4 -12    2.10    7.20
   2  -4  12   21.20   10.90
   2   4  12   11.50    7.30
  -2   4 -12   12.70    9.50
   2   4  12   16.40   13.70
  -3  -4 -12   17.80   10.40
   3  -4  12    9.80   12.90
   3   4  12   21.10    9.40
  -3   4 -12    5.90   11.10
  -3   4 -12   13.30    6.30
   3   4  12    0.30   14.10
  -4  -4 -12   12.50    9.90
  -4   4 -12    7.90   11.80
   4   4  12   10.00    8.70
   4   4  12   17.40   20.20
  -4   4 -12    5.30    6.30
   4  -5 -12    9.20    7.70
  -4  -5  12    4.20   11.80
  -4   5  12    2.00   18.30
  -4   5  12    2.60    6.40
  -3  -5  12   -5.30    8.50
  -3  -5  12   11.20   12.20
   3  -5 -12   -1.10    5.70
  -3   5  12    6.00    6.40
  -3   5  12   -2.20   15.80
   2  -5 -12    9.70    7.80
  -2  -5  12   15.00   11.50
  -2  -5  12   23.60   12.50
  -2   5  12   14.10   15.10
  -2   5  12   11.00    6.60
  -2   5  12    0.40    8.50
  -1  -5  12  221.88   38.50
   1  -5 -12  236.68   36.00
  -1   5  12  220.58   36.00
  -1   5  12  216.88   44.40
  -1   5  12  223.28   33.60
   1   5 -12  111.89   34.40
   0  -5 -12   39.40   11.70
   0  -5  12   23.20   12.30
   0   5  12   35.50   17.00
   0   5  12   33.70   13.60
   0   5 -12   39.40   15.00
   0   5  12   35.90   10.60
  -1  -5 -12   16.30   10.50
   1  -5  12   26.90   13.00
   1   5  12   17.80    9.20
   1   5  12   17.30   16.40
  -1   5 -12   28.50   14.10
  -2  -5 -12    5.90    8.60
  -2  -5 -12    8.50    9.00
   2  -5  12   -6.80   10.90
   2   5  12    0.20    6.70
  -2   5 -12    2.60    9.60
   2   5  12    0.30   14.30
   3  -5  12   54.59   21.90
  -3  -5 -12   52.99   16.50
  -3  -5 -12   70.99   17.30
  -3   5 -12   49.90   18.90
   3   5  12   35.90   13.00
   3   5  12   65.39   27.00
   4   5  12   -0.30   22.80
  -4   5 -12    7.40   14.30
   2  -6 -12   10.80   10.20
  -2  -6  12   -4.90   10.50
  -2   6  12    7.90    7.10
  -2   6  12    6.50   18.10
   1  -6 -12    2.70    9.60
  -1  -6  12   12.40   12.80
  -1   6  12   23.70   20.00
   1   6 -12    6.80   13.90
  -1   6  12   11.40    8.30
   0  -6  12   47.20   18.10
   0  -6 -12   31.00   13.60
   0   6  12   35.50   11.70
   0   6 -12   44.90   19.40
   0   6  12   54.09   22.70
   1  -6  12   82.59   23.90
  -1  -6 -12   42.70   15.10
  -1   6 -12   49.50   19.70
   1   6  12   44.00   13.40
   1   6  12   33.30   23.20
   2  -6  12   28.70   19.70
  -2  -6 -12   26.80   12.10
   2   6  12   30.60   11.40
  -2   6 -12    5.70   13.10
   2   6  12   80.29   27.50
  -6   0  13   16.80   11.00
  -6   0  13    8.80    8.20
  -5   0  13   10.00    8.20
  -5   0  13    6.10    7.80
  -4   0  13   10.30    8.50
   4   0 -13   20.30    4.20
  -4   0  13   21.00    8.80
  -3   0  13   -0.70    5.20
  -3   0  13   -0.50    6.30
   3   0 -13    4.00    4.30
  -2   0  13    7.20    5.30
   2   0 -13    5.80    5.00
  -2   0  13    0.40    3.70
  -1   0  13  266.47   37.30
   1   0 -13  279.97   37.70
  -1   0  13  236.78   35.80
  -1   0  13  216.28   35.70
   0   0  13    0.80    3.00
   0   0  13    1.90    3.70
   0   0  13    2.60    4.50
   0   0 -13   -2.40    3.40
  -1   0 -13  459.35   60.89
  -1   0 -13  331.97   62.19
   1   0  13  430.76   59.59
   1   0  13  422.26   61.49
   1   0  13  483.65   61.49
   2   0  13  127.09   25.50
   2   0  13   92.19   19.70
  -2   0 -13  130.89   25.30
   2   0  13  137.59   20.40
  -3   0 -13  167.48   35.40
   3   0  13  211.58   38.40
   3   0  13  194.38   32.10
   4   0  13   47.20   21.70
  -4   0 -13   27.70    9.50
   4   0  13   21.90    9.30
  -4   0 -13   77.29   19.30
   5   0  13  101.89   20.30
  -5   0 -13   74.99   22.10
  -5   0 -13   57.29   17.00
  -6   0 -13   10.50   15.40
  -6  -1  13    0.10    7.70
  -6  -1  13   -1.50    8.90
  -6   1  13    2.20    7.70
  -6   1  13    1.50   10.20
  -5  -1  13   11.10    8.40
  -5  -1  13    3.00    8.80
  -5   1  13   20.40    9.40
  -5   1  13    4.30    7.90
  -4  -1  13   34.40   13.30
  -4  -1  13   40.20   11.60
   4  -1 -13   49.20    8.10
  -4   1  13   14.60   10.40
  -4   1  13   38.00   10.10
   4   1 -13   50.19   11.50
  -3  -1  13  244.98   42.00
  -3  -1  13  298.27   40.00
  -3   1  13  228.68   38.90
   3   1 -13  284.87   39.40
  -3   1  13  253.37   40.90
  -2  -1  13  175.58   28.30
   2  -1 -13  146.99   24.60
  -2  -1  13  152.18   26.90
  -2   1  13  186.48   29.70
   2   1 -13  217.28   30.90
  -2   1  13  167.38   27.80
  -1  -1  13   22.50    7.00
  -1  -1  13   26.90    6.00
  -1  -1  13   15.20    6.00
   1  -1 -13   32.70    8.80
  -1   1  13   13.90    6.30
  -1   1  13   12.20    6.00
   1   1 -13   32.60    9.90
  -1   1  13   34.80    9.70
  -1   1  13   31.90    8.80
   0  -1  13  343.77   52.19
   0  -1  13  388.96   52.39
   0  -1  13  383.06   51.19
   0  -1 -13  322.07   53.89
   0   1 -13  337.97   54.69
   0   1  13  315.57   52.29
   0   1  13  442.66   53.99
   0   1  13  392.06   52.89
   1  -1  13  174.58   34.40
   1  -1  13  279.97   35.30
   1  -1  13  240.08   34.40
  -1  -1 -13  238.98   39.90
   1  -1  13  237.88   34.30
  -1   1 -13  206.48   34.00
  -1   1 -13  252.27   33.50
   1   1  13  168.38   35.20
  -1   1 -13  190.38   38.90
   1   1  13  239.48   32.40
   1   1  13  284.57   36.10
  -2  -1 -13   42.40   12.80
   2  -1  13   35.10    8.70
   2  -1  13   32.80    9.80
   2   1  13   19.80    7.50
  -2   1 -13   33.50   10.30
   2   1  13   54.19   15.40
  -2   1 -13   18.30    9.00
  -3  -1 -13  308.47   44.50
   3  -1  13  258.77   34.70
  -3  -1 -13  182.48   35.10
   3   1  13  277.37   45.80
  -3   1 -13  274.67   43.00
   3   1  13  162.98   34.40
  -4  -1 -13   16.10    9.40
   4  -1  13   41.70   11.00
  -4  -1 -13   43.10   16.40
  -4   1 -13   25.90   14.40
  -4   1 -13    5.10    6.60
   4   1  13   30.80   20.40
   4   1  13   48.70   12.90
  -5  -1 -13   -1.70    9.90
  -5  -1 -13   12.00    9.40
  -5   1 -13    4.20   13.80
  -5   1 -13   14.60    8.70
   5   1  13    6.40    8.80
   5   1  13    9.00   21.10
  -6  -2  13   -1.60   10.90
  -6  -2  13   -1.00    7.70
  -6   2  13   14.30   10.10
  -6   2  13   -3.00    9.90
  -5  -2  13    8.50    9.50
  -5  -2  13   13.60    9.20
  -5   2  13    1.50    8.00
  -5   2  13   11.10    7.90
  -4  -2  13   20.90   10.70
   4  -2 -13   15.70    5.50
  -4  -2  13   21.10    8.80
  -4   2  13    9.00    6.90
  -4   2  13   20.30    9.80
  -3  -2  13  294.37   44.20
   3  -2 -13  281.47   37.80
  -3  -2  13  241.88   41.10
   3   2 -13  287.57   40.70
  -3   2  13  224.38   39.60
  -3   2  13  238.18   38.90
   3   2 -13  263.77   42.60
  -2  -2  13  210.18   35.20
  -2  -2  13  223.78   35.10
  -2  -2  13  272.67   38.70
  -2   2  13  278.67   38.60
  -2   2  13  222.08   34.20
   2   2 -13  296.67   42.20
  -2   2  13  217.38   35.50
  -2   2  13  306.97   39.80
  -1  -2  13  163.48   30.30
   1  -2 -13  162.58   30.80
  -1  -2  13  199.18   29.00
   1   2 -13  193.48   34.10
  -1   2  13  256.57   32.90
  -1   2  13  150.28   30.70
  -1   2  13  223.08   29.90
  -1   2  13  195.48   30.60
   0  -2 -13   46.90   13.80
   0  -2  13   83.09   13.60
   0  -2  13   64.09   12.70
   0  -2  13   68.19   14.30
   0   2  13   51.49   12.40
   0   2 -13   43.10   14.30
   0   2  13   52.79   13.10
   0   2  13   67.49   16.40
   0   2 -13   72.99   13.50
  -1  -2 -13  103.09   23.20
   1  -2  13  143.89   23.00
   1  -2  13  116.89   19.90
  -1   2 -13  143.59   21.50
   1   2  13  109.69   20.90
  -1   2 -13   89.69   22.50
   1   2  13  141.89   24.30
   1   2  13  121.49   24.80
  -2  -2 -13  196.38   30.80
   2  -2  13  193.78   28.10
   2  -2  13  117.69   22.30
  -2   2 -13  144.19   22.50
  -2   2 -13  134.29   28.90
  -2   2 -13  148.69   23.10
   2   2  13  142.59   30.20
   2   2  13  108.19   23.00
  -3  -2 -13  314.77   52.69
  -3  -2 -13  310.77   47.80
   3  -2  13  283.67   43.90
   3   2  13  329.87   49.10
   3   2  13  281.57   54.59
  -3   2 -13  323.37   52.89
  -4  -2 -13  139.59   26.10
  -4  -2 -13  187.88   34.20
  -4   2 -13  158.58   31.40
   4   2  13   81.99   22.60
  -4   2 -13  165.28   25.00
   4   2  13  115.49   33.10
  -5  -2 -13   24.90   11.90
  -5  -2 -13   43.40   20.10
  -5   2 -13   46.10   18.20
  -5   2 -13   23.10   10.70
   5   2  13   13.30   21.70
   5   2  13   39.10   13.00
  -5  -3  13   -4.00    8.40
  -5  -3  13    4.30    7.30
  -5   3  13    0.60    9.80
  -5   3  13    4.50    6.70
   4  -3 -13   -3.30    3.90
  -4  -3  13   -1.90    6.90
  -4  -3  13   -6.00    7.60
  -4   3  13    6.00    5.80
  -4   3  13   16.40    9.80
   3  -3 -13   92.39   16.80
  -3  -3  13   76.69   17.40
  -3  -3  13   64.29   17.80
  -3   3  13   89.29   18.90
  -3   3  13  133.59   30.20
  -3   3  13   81.89   16.90
   2  -3 -13   52.19   11.90
  -2  -3  13   47.80   12.40
  -2  -3  13   55.99   12.70
  -2   3  13   58.59   12.80
  -2   3  13   76.09   19.20
   2   3 -13   43.10   13.90
  -2   3  13   43.70   11.10
  -2   3  13   34.00   10.70
  -1  -3  13  226.08   27.50
  -1  -3  13  174.48   28.90
  -1  -3  13  126.19   29.50
  -1   3  13  156.08   29.50
  -1   3  13  214.08   30.70
  -1   3  13  179.88   33.90
  -1   3  13  151.78   28.50
   1   3 -13  174.48   33.50
   0  -3  13  292.67   48.40
   0  -3 -13  270.47   50.49
   0  -3  13  378.16   51.39
   0   3 -13  366.26   53.29
   0   3 -13  380.26   49.50
   0   3  13  413.36   48.00
   0   3  13  295.47   49.40
   1  -3  13   76.89   19.10
   1  -3  13  111.69   17.50
  -1  -3 -13   98.99   21.40
  -1   3 -13   87.79   21.50
   1   3  13  105.79   19.90
  -1   3 -13  112.99   18.50
   1   3  13   86.89   23.50
   1   3  13  114.89   22.10
   2  -3  13   56.89   14.50
  -2  -3 -13   34.80   13.30
   2  -3  13   41.90    9.00
  -2  -3 -13   28.70    9.80
  -2   3 -13   23.40   12.00
   2   3  13   33.60   10.10
   2   3  13   48.10   18.40
  -3  -3 -13   16.70    9.00
  -3  -3 -13   26.90   14.30
   3  -3  13   23.20   12.30
  -3   3 -13   40.80   14.10
   3   3  13   17.30    8.00
   3   3  13   20.70   15.90
  -4  -3 -13   55.19   20.60
  -4  -3 -13   61.59   16.50
  -4   3 -13   76.09   15.00
  -4   3 -13   68.09   20.00
   4   3  13   52.89   15.60
   4   3  13   55.99   25.80
  -5  -3 -13   14.70   11.80
  -5  -3 -13   -7.60   13.20
   5   3  13    4.50    9.70
   5   3  13   20.90   25.20
  -5   3 -13   14.20   14.10
  -5   3 -13    3.50    7.30
  -5  -4  13   17.20   12.40
  -5  -4  13    8.20   10.80
  -5   4  13    8.00    7.60
  -4  -4  13   -3.80    6.80
   4  -4 -13    7.70    6.50
  -4  -4  13    6.40   10.60
  -4   4  13   -0.80    9.20
  -4   4  13   -1.80    6.10
  -4   4  13   -3.10   14.90
   3  -4 -13   29.40    9.20
  -3  -4  13   37.10   11.70
  -3  -4  13   30.20   12.30
  -3   4  13   41.70   18.90
  -3   4  13   16.90    9.40
  -3   4  13   35.00   10.00
  -2  -4  13   12.90    7.30
   2  -4 -13   23.00    8.60
  -2  -4  13   21.10    8.20
  -2   4  13   22.50    9.70
  -2   4  13   30.10   15.80
  -2   4  13    7.10    6.30
  -1  -4  13   99.09   22.20
   1  -4 -13  110.19   21.10
  -1  -4  13  125.59   18.00
  -1  -4  13   78.79   17.20
   1   4 -13   58.19   20.50
  -1   4  13  132.49   29.00
  -1   4  13  109.09   20.60
  -1   4  13   88.19   19.10
   0  -4  13   37.60   12.90
   0  -4  13   23.80   10.40
   0   4 -13    7.30    8.70
   0   4  13   18.30   10.40
   0   4  13   10.40    6.80
   0   4  13   22.60   13.80
  -1  -4 -13   14.60    7.80
   1  -4  13   10.40   10.30
   1   4  13    2.90    5.50
  -1   4 -13    2.00    8.40
   1   4  13    4.10   12.10
  -2  -4 -13   52.99   13.30
   2  -4  13   62.59   18.20
  -2   4 -13   66.19   19.10
   2   4  13   33.70   18.10
   2   4  13   46.50   13.20
  -3  -4 -13    3.60    7.60
   3  -4  13   -4.20   11.90
  -3   4 -13   -3.80    4.10
   3   4  13   -3.40    7.00
  -3   4 -13   -1.70    8.70
   3   4  13   -2.80   14.90
  -4  -4 -13   36.70   14.00
  -4   4 -13   27.90   16.50
  -4   4 -13   45.80   10.70
   4   4  13   50.99   24.70
   4   4  13   37.50   12.40
  -4  -5  13   19.80   14.10
   4  -5 -13   12.90    8.90
  -4   5  13   40.90   22.60
  -4   5  13   14.80    7.80
  -3  -5  13    9.20   10.60
   3  -5 -13    0.60    7.50
  -3  -5  13   17.40   14.20
  -3   5  13    5.00   16.70
  -3   5  13    8.60    6.80
   2  -5 -13    5.50    7.30
  -2  -5  13   10.30   11.40
  -2   5  13   21.40   18.50
  -2   5  13   26.10   11.80
  -2   5  13    8.90    7.70
  -1  -5  13   45.20   15.50
   1  -5 -13   52.99   14.00
  -1   5  13   45.40   14.30
  -1   5  13   50.19   22.50
  -1   5  13   28.00   10.30
   1   5 -13   29.00   15.60
   0  -5 -13  167.78   27.60
   0  -5  13   98.09   24.70
   0   5 -13   82.89   25.80
   0   5  13  183.48   36.00
   0   5  13  114.99   23.40
   0   5  13  128.59   25.80
  -1  -5 -13   33.10   11.20
   1  -5  13   12.00   12.50
  -1   5 -13    3.50   10.00
   1   5  13    9.60   16.00
   1   5  13   30.30   11.10
   2  -5  13   17.20   15.30
  -2  -5 -13    6.20    8.80
  -2  -5 -13   -4.50    9.50
  -2   5 -13   -0.90   11.50
   2   5  13   -1.10    7.20
   2   5  13   11.90   17.40
  -3  -5 -13   22.30   13.30
  -3  -5 -13    0.30    9.10
   3  -5  13    3.70   14.80
   3   5  13   16.60   19.80
  -3   5 -13    7.90   13.30
   3   5  13   13.50   10.30
  -2  -6  13   20.40   16.40
   2  -6 -13    9.40   11.80
  -2   6  13   54.09   12.30
  -2   6  13   42.40   26.80
  -1  -6  13   20.10   15.60
   1  -6 -13    4.60    9.50
  -1   6  13   26.40   10.20
  -1   6  13   20.40   19.40
   1   6 -13    6.50   14.20
   0  -6  13   16.70   14.40
   0  -6 -13    0.00    9.20
   0   6 -13    6.10   15.80
   0   6  13    6.10    7.80
   0   6  13   14.50   18.90
   1  -6  13   13.80   15.50
  -1  -6 -13   10.30   11.10
   1   6  13   20.30   23.70
   1   6  13    9.40    9.90
  -1   6 -13    4.10   15.10
  -2   6 -13   19.00   16.60
   2   6  13   17.50   24.70
  -6   0  14    0.00    9.60
  -6   0  14   31.00   13.30
  -5   0  14    9.60    9.00
  -5   0  14    5.40    6.40
   4   0 -14    7.60    4.10
  -4   0  14   -1.70    6.40
  -4   0  14   -0.70    7.80
   3   0 -14    5.60    4.60
  -3   0  14    6.70    6.30
  -3   0  14    4.90    7.00
  -2   0  14   18.70    7.00
   2   0 -14   14.70    6.70
  -2   0  14   14.20    7.60
  -1   0  14  217.48   31.50
  -1   0  14  285.37   35.70
  -1   0  14  167.48   32.80
   1   0 -14  204.08   35.20
   0   0  14    0.60    3.20
   0   0  14    2.70    4.50
   0   0 -14   -1.80    4.50
   0   0  14    2.00    5.00
   1   0  14  392.46   53.99
  -1   0 -14  399.06   52.99
   1   0  14  387.26   51.59
  -1   0 -14  301.07   57.59
   1   0  14  412.16   53.49
   1   0  14  278.77   51.89
  -2   0 -14   83.39   22.00
   2   0  14  124.69   19.70
   2   0  14  126.89   25.60
   2   0  14  116.39   20.70
   3   0  14   16.60   14.00
  -3   0 -14    7.10    9.60
   3   0  14    9.30    6.20
  -4   0 -14   13.50    7.40
   4   0  14   19.50   19.90
   4   0  14   24.70    9.90
  -4   0 -14   36.20   15.40
  -5   0 -14    5.60    8.10
  -5   0 -14   19.50   14.90
   5   0  14    0.10    8.30
  -6  -1  14   -2.20    8.40
  -6  -1  14    0.70   11.30
  -6   1  14    7.90    9.70
  -6   1  14    2.10    8.00
  -5  -1  14    1.60    6.10
  -5  -1  14    0.90    8.50
  -5   1  14   -1.10    6.60
  -5   1  14   -2.40    7.60
  -4  -1  14   38.90   10.40
  -4  -1  14   37.60   12.80
   4  -1 -14   23.10    6.10
   4   1 -14   24.40    8.80
  -4   1  14   27.40    9.90
  -4   1  14   26.20   11.40
  -3  -1  14  271.27   46.50
  -3  -1  14  336.57   47.20
   3   1 -14  383.76   47.30
  -3   1  14  266.07   46.30
  -3   1  14  348.57   46.80
  -2  -1  14   67.89   16.60
   2  -1 -14   99.49   16.80
  -2  -1  14   93.59   17.20
  -2   1  14   83.49   18.30
  -2   1  14  102.79   20.50
   2   1 -14  104.99   19.80
  -2   1  14   71.99   16.60
  -1  -1  14   15.30    5.10
  -1  -1  14    5.30    4.80
  -1  -1  14   13.20    5.60
   1  -1 -14   18.10    7.50
  -1   1  14   12.00    6.20
  -1   1  14   21.30    8.10
  -1   1  14   11.60    7.40
   1   1 -14   17.10    8.10
  -1   1  14   17.30    6.50
   0  -1  14   35.40    9.50
   0  -1 -14   45.20   12.60
   0  -1  14   36.20   10.30
   0  -1  14   40.00   10.40
   0  -1  14   50.99    9.30
   0   1  14   47.90   12.80
   0   1  14   48.60   11.60
   0   1 -14   41.00   12.20
   0   1  14   35.60    9.80
  -1  -1 -14   73.89   18.20
   1  -1  14   67.49   14.50
   1  -1  14   73.19   15.20
   1  -1  14   60.79   13.10
   1  -1  14   65.99   13.70
  -1   1 -14   97.19   12.70
   1   1  14   47.80   13.40
  -1   1 -14   61.79   16.50
   1   1  14   71.69   11.50
   1   1  14   56.89   14.30
   1   1  14   50.59   15.00
  -2  -1 -14   51.49   17.80
   2  -1  14   93.19   16.20
   2  -1  14  136.79   19.20
  -2   1 -14   91.19   17.20
  -2   1 -14   72.49   19.60
   2   1  14  150.98   27.30
   2   1  14   60.09   15.90
   3  -1  14   38.20    9.70
  -3  -1 -14   13.20    7.60
  -3  -1 -14   41.60   14.00
  -3   1 -14   36.90   14.10
   3   1  14   23.00    8.30
   3   1  14   22.40   15.20
   4  -1  14  320.97   45.90
  -4  -1 -14  213.68   44.00
  -4  -1 -14  349.57   54.99
   4   1  14  261.27   45.80
   4   1  14  301.27   56.89
  -4   1 -14  432.16   56.99
  -4   1 -14  283.77   45.20
  -5  -1 -14   15.80   10.10
  -5  -1 -14   45.50   19.30
  -5   1 -14   19.20   10.40
   5   1  14   26.80   12.30
   5   1  14   18.20   24.80
  -5   1 -14   52.49   20.10
  -6  -2  14   -2.50   11.70
  -6   2  14   11.50   11.60
  -5  -2  14    5.50    9.70
  -5  -2  14    5.20    7.90
  -5   2  14    7.00    7.30
  -5   2  14    7.30    9.80
  -4  -2  14    5.00    6.50
   4  -2 -14    9.40    4.50
  -4  -2  14   11.80    9.60
  -4   2  14   14.10    9.50
  -4   2  14   -0.70    6.20
   4   2 -14    2.40    5.70
   3  -2 -14  122.89   20.30
  -3  -2  14  107.99   21.90
  -3  -2  14  146.39   26.20
  -3   2  14  129.79   22.50
  -3   2  14  120.99   24.20
   3   2 -14  100.89   22.60
  -2  -2  14  319.17   48.10
  -2  -2  14  348.17   47.40
  -2  -2  14  348.37   48.20
   2  -2 -14  300.87   46.60
  -2   2  14  320.87   47.10
  -2   2  14  359.56   48.60
   2   2 -14  356.76   50.39
  -2   2  14  309.37   47.90
   1  -2 -14  258.17   39.60
  -1  -2  14  256.87   38.70
  -1  -2  14  219.78   39.90
  -1   2  14  317.57   40.10
  -1   2  14  375.66   43.20
   1   2 -14  274.07   45.20
  -1   2  14  219.58   41.60
  -1   2  14  212.68   39.90
   0  -2  14  135.69   24.20
   0  -2  14  154.88   25.10
   0  -2  14  193.28   27.60
   0  -2 -14  141.39   27.50
   0   2  14  109.69   24.00
   0   2  14  175.98   28.30
   0   2  14  144.29   28.40
   0   2 -14  147.99   28.80
   0   2 -14  200.08   34.80
   1  -2  14  137.69   22.90
   1  -2  14  112.19   19.40
  -1  -2 -14  114.49   24.60
   1   2  14  169.68   26.80
  -1   2 -14   95.29   23.00
   1   2  14  103.19   23.00
   1   2  14  105.99   20.60
  -1   2 -14  107.29   20.10
   2  -2  14  136.89   22.40
   2  -2  14  103.89   19.40
  -2  -2 -14  139.99   26.60
  -2   2 -14  123.79   21.70
  -2   2 -14  117.19   19.90
   2   2  14   74.39   19.10
   2   2  14  112.09   25.20
  -2   2 -14  107.59   25.30
  -3  -2 -14   53.39   17.60
   3  -2  14   47.40   10.70
  -3  -2 -14   21.10   10.20
  -3   2 -14   50.09   16.20
   3   2  14   51.69   19.40
   3   2  14   54.19   13.10
  -4  -2 -14   36.20   16.70
  -4  -2 -14   12.80    9.20
  -4   2 -14   32.70   10.20
   4   2  14   25.90    9.80
   4   2  14   21.90   20.10
  -4   2 -14   42.30   16.10
  -5  -2 -14   36.40   17.70
  -5  -2 -14   34.10   12.60
  -5   2 -14   31.90   12.10
   5   2  14   36.20   14.20
   5   2  14   16.80   24.20
  -5   2 -14   34.10   17.10
  -5  -3  14   -3.70    9.10
  -5  -3  14   24.30   12.30
  -5   3  14    4.90    7.90
  -5   3  14   16.30   12.20
  -4  -3  14    3.90    9.90
   4  -3 -14    2.00    4.10
  -4  -3  14   -0.30    6.80
  -4   3  14   -5.10    5.60
  -4   3  14  -12.50    7.80
  -3  -3  14   19.50    9.50
  -3  -3  14   39.80   13.30
   3  -3 -14   48.50   10.80
   3   3 -14   30.40   11.10
  -3   3  14   43.80   12.70
  -3   3  14   48.90   20.50
  -3   3  14   36.70   10.80
   2  -3 -14   61.49   13.70
  -2  -3  14   50.69   13.50
  -2  -3  14   39.30   12.60
  -2   3  14   87.99   22.00
   2   3 -14   48.20   15.50
  -2   3  14   67.69   13.60
  -2   3  14   75.39   15.30
  -1  -3  14   -2.80    6.80
  -1  -3  14    2.30    4.60
  -1  -3  14    8.30    5.80
  -1   3  14   32.30   13.60
   1   3 -14    8.70    7.60
  -1   3  14   15.70    7.40
  -1   3  14   -0.20    4.60
   0  -3  14  275.27   38.30
   0  -3  14  136.19   30.50
   0  -3 -14  162.78   34.70
   0  -3  14  264.97   31.30
   0   3 -14  241.88   33.70
   0   3  14  163.68   36.10
   0   3  14  222.98   29.50
   0   3  14  221.08   35.20
   0   3  14  201.18   33.70
   0   3 -14  169.78   36.00
   1  -3  14   40.30   10.40
   1  -3  14   76.99   16.10
  -1  -3 -14   78.39   16.70
   1   3  14   87.39   18.10
   1   3  14   68.09   19.20
  -1   3 -14   46.30   15.30
   1   3  14   37.40   11.60
   2  -3  14    3.50    8.10
  -2  -3 -14   -2.70    5.20
  -2  -3 -14    0.40    7.30
  -2   3 -14   -5.30    7.60
   2   3  14    1.20   10.90
   2   3  14    6.00    5.60
  -3  -3 -14   60.79   15.40
  -3  -3 -14  100.09   24.00
   3  -3  14  112.29   22.30
   3   3  14   35.10   19.60
  -3   3 -14   77.59   20.40
   3   3  14   60.69   15.20
  -4  -3 -14   77.29   23.70
  -4  -3 -14   24.40   11.90
  -4   3 -14   59.89   13.10
   4   3  14   60.99   15.80
  -4   3 -14   44.10   18.30
   4   3  14   35.40   22.80
  -5  -3 -14   81.99   25.20
   5   3  14   28.80   26.50
  -5   3 -14   50.49   19.80
  -5   4  14   25.60   21.50
  -4  -4  14   16.00   11.30
  -4  -4  14    8.00    8.50
   4  -4 -14   20.10    8.40
  -4   4  14    7.00    6.60
  -4   4  14   22.10   12.70
  -4   4  14   25.70   19.60
  -3  -4  14   25.10   10.80
  -3  -4  14   16.60   10.20
   3  -4 -14    7.40    7.60
  -3   4  14   33.10   12.00
  -3   4  14   39.00    9.70
  -3   4  14   31.50   18.20
  -2  -4  14  107.49   24.10
  -2  -4  14  104.59   18.40
  -2  -4  14   66.79   16.30
   2  -4 -14  103.89   19.30
  -2   4  14  101.49   20.10
  -2   4  14   87.79   17.60
  -2   4  14  121.99   29.80
   2   4 -14   38.90   17.50
   1  -4 -14   27.20   11.10
  -1  -4  14   47.90   11.10
  -1  -4  14   58.99   16.10
  -1  -4  14   36.00    9.90
  -1   4  14   58.99   15.00
  -1   4  14   43.50   11.20
  -1   4  14   56.19   18.70
   1   4 -14   26.70   13.40
   0  -4  14   53.49   16.10
   0   4 -14   41.10   14.90
   0   4  14   53.99   13.30
   0   4  14   65.19   17.60
   0   4  14   46.70   18.50
  -1  -4 -14   -0.30    6.20
   1  -4  14    6.80    9.10
  -1   4 -14   -0.70    7.10
   1   4  14    7.60   12.10
   1   4  14    1.60    4.80
   2  -4  14   14.40   12.50
  -2  -4 -14   27.30   10.70
  -2   4 -14   10.50   11.30
   2   4  14    8.20   14.90
   2   4  14   10.50    8.10
  -3  -4 -14    8.60    8.90
   3  -4  14   14.10   13.30
   3   4  14    4.70    8.10
  -3   4 -14   -5.30   10.20
   3   4  14   12.80   17.90
  -4  -4 -14   19.10   13.30
   4   4  14    8.70    8.60
  -4   4 -14    1.40   13.40
   4   4  14   11.60   21.00
  -4   4 -14   17.10    8.20
  -4   5  14   30.90   22.60
   3  -5 -14   -1.90    5.70
  -3  -5  14    7.80   11.30
  -3  -5  14    7.20   13.50
  -3   5  14    6.50    6.60
  -3   5  14   16.80   18.50
  -2  -5  14   17.50   13.20
   2  -5 -14   -2.90    6.00
  -2   5  14    4.50    6.80
  -2   5  14   17.90   18.90
  -2   5  14    2.50    9.30
   2   5 -14    3.10    9.70
   1  -5 -14   10.90    8.40
  -1  -5  14   16.90   13.10
  -1   5  14    3.30    7.10
  -1   5  14   17.70   11.10
  -1   5  14   13.20   16.30
   1   5 -14    7.30   11.50
   0  -5 -14  142.19   24.00
   0  -5  14  109.79   23.70
   0   5  14  120.49   30.60
   0   5  14  102.59   19.90
   0   5  14   54.99   18.50
   0   5 -14   43.00   19.20
  -1  -5 -14   58.59   15.90
   1  -5  14   84.59   20.90
   1   5  14   68.39   23.80
  -1   5 -14   36.70   15.80
   1   5  14   63.99   15.30
  -2  -5 -14    5.90    8.70
   2  -5  14    4.70   14.50
  -2   5 -14    1.40   11.50
   2   5  14    2.70    8.80
   2   5  14    8.30   19.20
   3  -5  14   10.90   16.90
  -3  -5 -14    5.70   16.70
  -3  -5 -14    6.60   11.60
   3   5  14    2.30    8.90
   3   5  14   13.60   19.80
  -3   5 -14    9.40   13.90
   2   6 -14  -10.40   14.90
  -2   6  14   21.90   23.50
  -1  -6  14   10.30   14.80
   1  -6 -14   12.10   10.20
   1   6 -14   16.70   16.30
  -1   6  14   18.90   20.60
  -1   6  14   10.60    9.00
   0  -6 -14    2.00    9.30
   0  -6  14   21.60   15.90
   0   6 -14   24.70   17.70
   0   6  14   13.30   10.50
   0   6  14   52.09   24.40
   1  -6  14   12.00   16.80
  -1  -6 -14    4.30   11.20
   1   6  14    2.50   21.90
   1   6  14    9.80    9.80
  -1   6 -14   15.80   17.70
  -6   0  15   -2.20    9.80
  -6   0  15   -5.30    7.10
  -5   0  15    8.90    9.10
  -5   0  15   22.10    9.30
  -4   0  15   86.69   21.20
  -4   0  15   99.49   20.40
   3   0 -15    0.60    3.90
  -3   0  15   -4.70    6.60
  -3   0  15   -0.20    4.40
  -2   0  15  125.49   25.00
  -2   0  15  172.88   28.40
   2   0 -15  149.79   26.80
  -2   0  15  157.68   28.20
   1   0 -15   56.49   13.40
  -1   0  15   63.09   13.50
  -1   0  15   39.60   11.00
  -1   0  15   30.00    9.80
   0   0  15   -3.50    5.20
   0   0  15    3.50    4.90
   0   0 -15    2.50    5.70
   0   0  15    1.30    3.80
   1   0  15   42.10   11.70
  -1   0 -15   57.79   13.70
   1   0  15   68.29   15.70
   1   0  15   53.79   11.10
  -1   0 -15   61.49   16.90
   1   0  15   38.50   12.10
   2   0  15   12.70   10.90
   2   0  15    9.30    5.70
  -2   0 -15   10.00    8.70
   2   0  15   10.90    5.90
   3   0  15   90.29   23.50
   3   0  15   67.99   17.20
  -3   0 -15  110.29   24.30
  -4   0 -15    7.40   11.30
   4   0  15    6.00   17.90
  -4   0 -15    4.20    6.00
   4   0  15   -2.90    6.40
  -5   0 -15  329.57   58.19
  -5   0 -15  429.36   67.29
  -6  -1  15    4.70   10.60
  -6   1  15    5.60   10.30
  -5  -1  15    2.90   10.10
  -5  -1  15    9.30    9.00
  -5   1  15    4.30    8.80
  -5   1  15   -3.40    6.30
   4  -1 -15   -0.30    3.50
  -4  -1  15    3.60    6.40
  -4  -1  15    9.00    8.70
  -4   1  15    7.90    6.80
   4   1 -15    4.60    5.80
  -4   1  15    2.30    9.00
   3  -1 -15   43.90    7.30
  -3  -1  15   50.59   14.70
  -3  -1  15   17.90    8.90
   3   1 -15   38.50   11.20
  -3   1  15   47.40   12.10
  -3   1  15   40.90   13.10
  -2  -1  15  331.77   57.59
  -2  -1  15  373.76   57.99
   2  -1 -15  401.96   57.39
  -2   1  15  403.16   58.19
  -2   1  15  358.06   57.79
   2   1 -15  486.15   60.19
  -2   1  15  530.85   60.89
  -1  -1  15   61.39   14.50
  -1  -1  15  101.09   14.10
  -1  -1  15   54.89   13.70
   1  -1 -15   57.19   15.00
  -1   1  15   87.79   17.70
  -1   1  15   47.80   13.10
  -1   1  15   62.09   15.00
   1   1 -15   81.59   18.40
   0  -1  15  172.28   26.40
   0  -1 -15  191.68   32.60
   0  -1  15  176.08   25.10
   0  -1  15  182.28   29.10
   0  -1  15  152.58   27.40
   0   1  15  187.28   27.90
   0   1  15  178.68   30.30
   0   1 -15  145.39   31.30
   0   1  15  138.59   27.10
   1  -1  15   70.99   14.10
  -1  -1 -15   74.49   18.10
   1  -1  15   82.29   15.30
   1  -1  15   49.20   13.70
   1  -1  15   74.99   14.40
  -1   1 -15   79.59   13.50
   1   1  15   71.09   11.60
  -1   1 -15   62.29   18.30
   1   1  15   46.60   15.70
   1   1  15   73.59   15.40
   1   1  15   55.49   14.70
   2  -1  15  318.97   39.60
   2  -1  15  244.28   40.60
  -2  -1 -15  207.38   44.20
  -2   1 -15  222.18   45.20
   2   1  15  306.07   44.00
  -2   1 -15  268.07   39.30
   2   1  15  213.88   40.90
   3  -1  15   34.50   10.40
  -3  -1 -15   87.19   19.90
  -3  -1 -15   32.60   11.30
   3   1  15   39.40   17.50
   3   1  15   40.70   11.40
  -3   1 -15   59.29   17.50
  -4  -1 -15   40.50   12.80
  -4  -1 -15   88.79   22.20
   4  -1  15   64.89   15.70
   4   1  15   54.29   24.90
  -4   1 -15   73.79   21.00
   4   1  15   35.70   13.00
  -4   1 -15   69.09   14.60
  -5  -1 -15   16.00   15.50
  -5  -1 -15   -1.10    7.70
   5   1  15   16.40   10.70
  -5   1 -15    5.90    8.30
  -5   1 -15   18.90   16.60
   5   1  15    8.10   24.70
  -5  -2  15    0.30   10.60
  -5  -2  15    9.50    8.20
  -5   2  15    6.70    8.80
  -5   2  15    2.80    9.00
   4  -2 -15   44.10    9.10
  -4  -2  15   39.90   13.30
  -4  -2  15   46.10   12.30
   4   2 -15   36.90   12.10
  -4   2  15   17.10   10.00
  -4   2  15   42.80   12.80
  -3  -2  15   24.20   11.90
   3  -2 -15   19.70    6.20
  -3  -2  15   10.00    7.60
  -3   2  15   26.70   14.80
  -3   2  15   15.60    7.60
  -3   2  15   33.20   11.00
   3   2 -15    9.10    7.40
  -2  -2  15   80.89   18.00
  -2  -2  15   76.79   16.10
   2  -2 -15   75.89   14.70
  -2   2  15  163.58   27.40
  -2   2  15   68.69   16.10
  -2   2  15   93.99   19.20
   2   2 -15   91.59   20.20
  -2   2  15   69.19   14.90
   1  -2 -15   48.40   13.30
  -1  -2  15   61.39   13.70
  -1  -2  15   85.79   15.80
  -1   2  15   50.69   14.60
  -1   2  15   65.59   17.30
   1   2 -15   65.19   16.80
  -1   2  15   53.59   12.80
   0  -2 -15   83.39   18.40
   0  -2  15   92.79   16.20
   0  -2  15   53.79   13.20
   0  -2  15   81.79   17.30
   0   2  15   64.39   14.70
   0   2  15   90.49   20.20
   0   2 -15   61.99   17.60
   0   2  15  102.39   19.30
   1  -2  15  197.28   28.80
   1  -2  15  166.48   25.70
  -1  -2 -15  138.29   29.10
   1   2  15  132.69   26.30
  -1   2 -15  154.48   30.30
   1   2  15  141.59   27.90
   1   2  15  132.49   28.90
  -2  -2 -15   49.00   15.80
   2  -2  15   32.50   11.80
   2  -2  15   39.00   10.30
   2   2  15   59.19   13.70
   2   2  15   74.29   20.30
  -2   2 -15   26.60   13.10
   3  -2  15   41.30   14.10
  -3  -2 -15   21.50   10.30
  -3  -2 -15   21.20   12.40
   3  -2  15   23.60   11.70
   3   2  15   28.50   16.90
   3   2  15   15.10    8.40
  -3   2 -15   29.50   14.40
  -4  -2 -15   20.20   10.60
  -4  -2 -15   64.29   20.80
   4   2  15   34.80   12.80
  -4   2 -15   34.00   10.80
   4   2  15   72.49   25.70
  -4   2 -15   73.59   20.00
  -5  -2 -15   19.60   17.30
  -5  -2 -15   14.10   10.20
  -5   2 -15   49.30   20.30
  -5   2 -15   11.60    9.90
   5   2  15   27.80   24.00
   5   2  15   34.40   13.30
  -5  -3  15    4.50    9.60
  -5  -3  15    4.40   11.30
  -5   3  15    1.80   10.60
  -5   3  15   -1.50    7.30
   4  -3 -15   10.80    5.90
  -4  -3  15    4.40    7.20
  -4  -3  15   22.80   12.30
  -4   3  15   18.00    8.50
   4   3 -15   16.60    9.40
  -4   3  15    9.40   10.20
  -3  -3  15   26.50   12.10
  -3  -3  15   17.30    8.80
   3  -3 -15   29.10    8.70
   3   3 -15    9.40    8.40
  -3   3  15   48.70   14.60
  -3   3  15   19.10    8.70
  -3   3  15   60.19   21.10
  -2  -3  15  135.19   22.60
  -2  -3  15   97.99   20.30
   2  -3 -15  124.69   21.00
   2   3 -15   95.49   22.90
  -2   3  15   79.39   20.10
  -2   3  15  173.58   32.30
  -2   3  15  113.79   21.30
  -1  -3  15   10.60    6.20
  -1  -3  15   24.50    8.40
  -1  -3  15   33.30   12.10
  -1   3  15   12.60    6.70
   1   3 -15   30.10   12.70
  -1   3  15   21.10   12.70
  -1   3  15   19.10    9.00
   0  -3  15   36.00   10.10
   0  -3  15   56.89   13.30
   0  -3 -15   17.40    9.50
   0  -3  15   29.20    8.40
   0   3 -15   38.00   13.80
   0   3  15   44.80   13.40
   0   3  15   54.69   17.30
   0   3  15   18.60    8.50
  -1  -3 -15   87.29   20.90
   1  -3  15  101.79   21.00
   1  -3  15   91.19   16.80
   1   3  15   92.69   19.40
  -1   3 -15   81.09   21.40
   1   3  15  126.69   24.70
   1   3  15   88.49   24.40
   2  -3  15    5.80   10.40
  -2  -3 -15    0.10    6.70
  -2  -3 -15   -4.60    5.70
   2   3  15   16.60    7.20
  -2   3 -15  -12.20    5.30
   2   3  15   22.50   15.80
  -3  -3 -15   97.59   24.50
   3  -3  15  105.59   22.70
  -3  -3 -15   78.19   18.00
   3   3  15   68.09   16.80
  -3   3 -15   58.39   19.40
   3   3  15   87.79   27.10
  -4  -3 -15   36.10   19.80
  -4  -3 -15   28.30   11.90
   4   3  15   45.00   13.90
  -4   3 -15   22.30   14.50
  -4   3 -15   51.29   12.20
   4   3  15   37.40   23.80
  -4  -4  15   23.30   14.10
  -4  -4  15   23.70   11.70
   4  -4 -15   14.10    8.10
  -4   4  15   24.50   14.10
  -4   4  15   21.40    9.30
  -4   4  15   49.90   25.00
   3  -4 -15    8.60    6.70
  -3  -4  15    2.90    9.50
  -3  -4  15   16.50   10.20
  -3   4  15    5.20    7.00
  -3   4  15   18.00   16.70
  -3   4  15   14.70   10.60
   3   4 -15   11.10   10.80
   2  -4 -15   68.19   15.70
  -2  -4  15   67.79   19.20
  -2  -4  15   23.50   11.40
  -2  -4  15   60.49   13.50
   2   4 -15   54.99   17.00
  -2   4  15   84.49   16.80
  -2   4  15   45.80   12.80
  -2   4  15   90.79   25.90
  -1  -4  15  193.48   27.80
  -1  -4  15  159.68   31.60
   1  -4 -15  203.28   31.00
  -1   4  15  223.78   40.30
  -1   4  15  121.19   26.70
  -1   4  15  180.68   32.00
   1   4 -15   93.69   29.30
   0  -4  15    6.00    9.90
   0   4  15   10.10   12.60
   0   4  15    0.50    8.30
   0   4  15    9.30    7.10
   0   4 -15    4.30    9.70
   1  -4  15   12.50   11.40
  -1  -4 -15    2.80    7.60
   1   4  15   19.20    7.90
  -1   4 -15   -0.70    7.70
   1   4  15   18.90   15.90
   2  -4  15   35.80   15.30
  -2  -4 -15   25.50   11.10
   2   4  15   15.20   15.90
  -2   4 -15   10.50   11.20
   2   4  15   28.50   11.20
   3  -4  15   28.40   16.10
  -3  -4 -15   46.30   13.60
   3   4  15   18.20   10.20
   3   4  15   29.20   19.10
  -3   4 -15   18.90   15.10
   4   4  15   19.20   10.90
  -4   4 -15    2.60   15.10
   4   4  15   40.00   27.00
  -3  -5  15   59.79   21.90
   3  -5 -15   22.50   10.30
  -3  -5  15   16.30   16.80
  -3   5  15   36.70   23.20
   3   5 -15   10.90   13.80
  -3   5  15   22.20    9.60
  -2  -5  15    8.80   12.90
   2  -5 -15   14.10    9.80
  -2   5  15    6.10   16.40
  -2   5  15    8.30    7.70
   2   5 -15    0.80   10.40
  -2   5  15    7.20    9.60
  -1  -5  15    5.20   11.80
   1  -5 -15    4.10    7.60
  -1   5  15   27.20   17.20
  -1   5  15    6.30    8.10
  -1   5  15   27.70   12.40
   1   5 -15   27.10   16.00
   0  -5 -15   14.80   11.40
   0  -5  15   13.70   13.90
   0   5 -15   15.20   13.40
   0   5  15   18.50    9.50
   0   5  15   11.50   12.00
   0   5  15   42.60   21.40
   1  -5  15    0.00   11.30
  -1  -5 -15    5.60    8.40
   1   5  15    1.30    6.80
   1   5  15   10.90   18.00
  -1   5 -15   21.10   13.50
  -2  -5 -15   27.30   11.60
   2  -5  15   16.40   16.20
  -2   5 -15   -1.60   12.20
   2   5  15    9.30   19.30
   2   5  15    6.50    9.40
  -3   5 -15    1.80   14.00
   3   5  15    9.80   22.50
  -1   6  15   16.30   24.20
   1   6 -15   19.00   18.10
   0   6 -15   39.20   20.10
   0   6  15   53.29   27.80
  -1   6 -15   18.70   17.10
  -5   0  16    5.70    9.60
  -5   0  16   14.50    9.70
  -4   0  16   98.59   22.00
  -4   0  16   66.89   16.20
  -3   0  16    5.90    6.00
   3   0 -16   10.50    5.70
  -3   0  16   13.00    8.60
  -2   0  16   49.10   13.70
  -2   0  16   66.19   15.50
   2   0 -16   30.50   11.00
  -2   0  16   58.69   13.10
  -1   0  16  735.53  107.79
  -1   0  16  840.62  108.39
   0   0  16   84.29   17.00
   0   0 -16  117.39   22.80
   0   0  16   80.69   17.90
   0   0  16   98.59   19.50
  -1   0 -16   32.70   11.40
   1   0  16   14.90    6.10
   1   0  16   -0.40    7.20
  -1   0 -16   20.80    8.80
   1   0  16   -4.30    3.70
   1   0  16   12.40    9.90
   2   0  16   61.19   18.30
  -2   0 -16   53.39   16.80
   2   0  16   65.29   15.30
   2   0  16   74.59   13.90
   3   0  16   32.90   10.90
   3   0  16   34.40   16.40
  -3   0 -16   58.19   17.20
  -4   0 -16   37.40   15.30
  -4   0 -16   20.50   10.00
   4   0  16   13.10    9.60
  -5   0 -16   17.40   15.50
  -5   0 -16    8.00    9.50
  -5  -1  16   26.70   14.80
  -5  -1  16   39.40   13.40
  -5   1  16   39.60   11.40
  -5   1  16    5.90   10.70
   4  -1 -16    6.30    5.50
  -4  -1  16   24.80   10.60
  -4  -1  16   21.80   10.80
  -4   1  16    8.70    9.10
  -4   1  16   13.30    7.80
  -3  -1  16   63.29   15.60
  -3  -1  16   93.99   20.30
  -3   1  16   93.29   17.80
   3   1 -16   87.89   17.50
  -3   1  16   49.20   15.70
   2  -1 -16   66.49   14.10
  -2  -1  16   59.79   15.50
  -2  -1  16   66.79   15.10
  -2  -1  16   43.00   13.40
  -2   1  16   69.69   16.30
  -2   1  16   95.99   20.20
   2   1 -16   83.99   17.70
  -2   1  16   58.49   14.60
  -1  -1  16    1.70    4.80
  -1  -1  16    9.90    6.50
  -1  -1  16    5.20    4.60
   1  -1 -16    3.90    5.90
  -1   1  16    9.90    7.20
   1   1 -16    9.80    7.40
  -1   1  16   14.00    8.30
  -1   1  16   10.30    6.00
   0  -1 -16   -2.90    4.90
   0  -1  16    4.40    4.70
   0  -1  16    3.40    6.00
   0  -1  16    9.00    4.90
   0  -1  16    6.50    5.90
   0   1  16    3.10    6.90
   0   1 -16    9.70    7.60
   0   1  16    9.80    7.70
   0   1  16    5.80    4.80
   1  -1  16   37.60   12.30
   1  -1  16   40.00   10.90
  -1  -1 -16   39.70   14.10
   1  -1  16   49.50   11.40
   1  -1  16   56.79   13.00
   1   1  16   58.49   13.30
   1   1  16   36.40   13.70
   1   1  16   46.00   14.60
   1   1  16   58.59    9.50
  -1   1 -16   35.40   14.10
  -2  -1 -16   74.99   19.60
   2  -1  16   99.09   17.10
  -2   1 -16   72.19   19.50
   2   1  16   45.80   13.60
   2   1  16   85.59   22.20
  -3  -1 -16   40.80   12.20
  -3  -1 -16   55.49   16.90
   3  -1  16   28.70   10.70
  -3   1 -16   25.30   12.30
   3   1  16   26.60    9.90
   3   1  16   31.20   18.90
  -4  -1 -16  234.68   37.00
  -4  -1 -16   95.99   20.40
   4   1  16  107.69   22.80
  -4   1 -16   71.69   19.70
  -4   1 -16  185.48   33.50
   4   1  16  100.39   30.40
  -5  -1 -16   72.39   21.60
  -5  -1 -16  263.17   42.60
   5   1  16  129.59   26.10
   5   1  16  101.09   37.90
  -5   1 -16  144.49   33.50
  -5   1 -16  118.39   25.50
  -5  -2  16   13.60    9.60
  -5  -2  16   38.40   15.80
  -5   2  16    5.50   10.40
  -5   2  16   -3.10    7.20
   4  -2 -16   20.20    7.10
  -4  -2  16   16.40    9.60
  -4  -2  16   31.30   12.50
   4   2 -16   23.10   10.40
  -4   2  16   22.10    9.70
  -4   2  16   30.90   13.40
   3  -2 -16    9.60    5.70
  -3  -2  16    5.20    6.90
  -3  -2  16   11.40   10.00
  -3   2  16   22.40   10.60
  -3   2  16   38.80   17.80
   3   2 -16    4.20    7.50
  -3   2  16   20.10    9.20
  -2  -2  16   18.00    8.30
  -2  -2  16   13.50    7.20
   2  -2 -16   13.40    5.80
  -2   2  16   25.30   14.40
  -2   2  16   20.70    7.90
   2   2 -16   12.90    8.70
  -2   2  16    6.20    7.10
  -1  -2  16   34.20   10.10
   1  -2 -16   21.90    8.50
  -1  -2  16   22.00    7.80
  -1   2  16   20.50    7.80
  -1   2  16   33.30   13.20
   1   2 -16   14.70    9.90
  -1   2  16   19.00    9.10
   0  -2  16   31.80   10.20
   0  -2  16   15.20    7.60
   0  -2  16   15.30    6.30
   0  -2 -16   16.50    8.50
   0   2  16   -3.40    4.60
   0   2  16   27.30    9.60
   0   2  16   16.50   10.20
   0   2 -16   11.80    8.80
  -1  -2 -16  132.69   26.50
   1  -2  16  145.59   23.30
   1  -2  16  109.59   19.70
   1   2  16  125.49   21.90
  -1   2 -16  101.69   24.70
   1   2  16   88.29   23.90
   1   2  16   87.39   21.30
  -2  -2 -16   39.40   14.30
   2  -2  16   12.60    6.90
   2  -2  16   16.50   10.00
   2   2  16   27.90   14.30
   2   2  16    6.90    5.90
  -2   2 -16   17.10   10.20
   3  -2  16  225.68   33.10
  -3  -2 -16  207.58   32.80
  -3  -2 -16  173.18   36.50
  -3   2 -16  209.48   39.10
   3   2  16  157.88   36.90
   3   2  16  114.59   28.60
  -4  -2 -16   46.00   19.00
  -4  -2 -16   50.19   15.30
  -4   2 -16   64.59   21.00
   4   2  16   53.49   14.20
  -4   2 -16   49.80   14.20
   4   2  16   38.30   24.40
  -5  -2 -16   12.00   15.30
  -5   2 -16    8.30   15.10
   5   2  16    3.80   22.50
  -5  -3  16    0.40   12.40
  -5  -3  16    3.90    8.60
  -5   3  16    1.20   11.60
  -5   3  16    8.30    9.30
  -4  -3  16    0.60    7.50
  -4  -3  16   18.10   12.30
   4  -3 -16   22.60    8.10
  -4   3  16   27.30   13.10
  -4   3  16   15.20   18.80
   4   3 -16    4.90    7.70
  -4   3  16   12.30    8.50
  -3  -3  16   13.60    9.30
  -3  -3  16   11.30    8.40
   3  -3 -16    9.70    6.40
  -3   3  16   13.40    8.10
  -3   3  16    9.20    8.90
   3   3 -16    4.90    8.20
  -3   3  16   24.80   16.50
  -2  -3  16   40.10   12.60
  -2  -3  16   81.99   16.80
  -2   3  16   96.59   24.80
  -2   3  16   54.09   15.20
   2   3 -16   60.99   17.40
  -2   3  16   76.89   15.80
  -1  -3  16   23.50    9.30
  -1  -3  16   54.39   13.00
  -1  -3  16   61.89   16.30
  -1   3  16   63.19   15.30
  -1   3  16   31.20   11.60
   1   3 -16   59.49   16.80
  -1   3  16   84.79   20.80
   0  -3 -16   92.79   23.40
   0  -3  16   86.49   20.20
   0  -3  16  162.98   26.50
   0  -3  16  153.38   23.20
   0   3  16  204.88   34.60
   0   3  16  124.99   23.10
   0   3 -16   93.99   25.30
   0   3  16  145.19   25.20
   1  -3  16   44.00   10.10
  -1  -3 -16   38.00   14.30
   1  -3  16   32.00   12.90
   1   3  16   43.00   11.40
  -1   3 -16   32.40   14.00
   1   3  16   64.99   17.60
   1   3  16   26.30   16.30
  -2  -3 -16   78.59   20.50
  -2  -3 -16   54.29   15.30
   2  -3  16   67.39   18.00
   2   3  16   68.49   16.80
   2   3  16   52.99   21.30
  -2   3 -16   82.89   21.70
  -3  -3 -16    3.20    7.00
   3  -3  16   -0.40   11.30
  -3  -3 -16   -3.70    9.80
   3   3  16   11.80   16.80
  -3   3 -16   -2.60   10.00
   3   3  16    3.30    5.90
  -4  -3 -16    0.60   14.80
  -4  -3 -16   -2.90    7.30
  -4   3 -16   15.10    8.80
   4   3  16   -4.90   20.90
   4   3  16   16.20   11.00
  -4   3 -16   -1.40   12.90
  -4  -4  16   20.40   11.20
  -4  -4  16   18.30   14.00
   4  -4 -16   22.20    9.20
  -4   4  16   33.40   20.80
  -4   4  16   21.40    9.60
  -4   4  16   16.60   12.50
   4   4 -16   26.50   13.50
  -3  -4  16    1.50    9.60
  -3  -4  16    0.70    7.90
   3  -4 -16    8.30    7.20
  -3   4  16   -3.90    5.80
  -3   4  16    3.90    9.20
   3   4 -16    5.10    9.60
  -3   4  16   10.20   15.40
  -2  -4  16    7.70   10.60
  -2  -4  16    4.90    7.40
   2  -4 -16    0.20    6.60
  -2  -4  16   11.70    9.90
  -2   4  16    7.70   14.30
  -2   4  16   -2.50    5.90
  -2   4  16    5.80    9.30
   2   4 -16    2.40    8.90
  -1  -4  16   39.90   11.50
  -1  -4  16   59.99   17.10
   1  -4 -16   38.80   12.10
  -1   4  16   38.90   14.10
   1   4 -16   26.50   13.40
  -1   4  16   74.99   23.40
  -1   4  16   26.00   10.60
   0  -4  16    3.40   10.90
   0   4 -16    0.90    9.20
   0   4  16    1.00    8.30
   0   4  16   19.80   14.30
   0   4  16    2.10    6.10
   1  -4  16   -3.80   10.00
   1   4  16   10.60    7.20
  -1   4 -16   -4.20    8.00
   1   4  16    5.20   13.70
   2  -4  16   52.59   18.30
  -2  -4 -16   64.49   17.00
   2   4  16   60.59   16.10
  -2   4 -16   30.80   15.70
   2   4  16   40.50   21.90
  -3  -4 -16   28.70   13.90
   3  -4  16  143.59   27.10
  -3   4 -16   19.20   13.40
   3   4  16   37.70   21.80
   3   4  16   48.30   15.00
  -3  -5  16   20.10   16.60
   3  -5 -16   11.30    9.60
   3   5 -16   14.50   13.90
  -3   5  16   23.10   22.00
  -3   5  16    7.30    8.50
  -2  -5  16   46.00   19.40
   2  -5 -16   32.20   12.60
  -2   5  16   52.49   16.50
   2   5 -16    8.60   12.60
  -2   5  16   45.30   23.00
  -2   5  16   10.60    8.70
  -1  -5  16   33.00   16.30
   1  -5 -16   24.50   11.10
  -1   5  16   56.19   22.30
   1   5 -16   14.20   13.10
  -1   5  16   27.90   13.60
  -1   5  16   38.30   12.40
   0  -5 -16   66.79   17.80
   0  -5  16   62.79   18.70
   0   5  16   41.30   17.50
   0   5  16   31.20   11.50
   0   5  16   62.39   26.40
   0   5 -16   28.20   16.00
  -1  -5 -16   47.00   14.70
   1  -5  16   40.70   17.50
   1   5  16   24.20   12.00
   1   5  16   29.80   22.40
  -1   5 -16   16.60   14.10
   2  -5  16    2.90   15.30
   2   5  16    8.70   19.10
  -2   5 -16   23.30   17.30
   2   5  16    2.20    8.80
  -5   0  17    2.20    6.80
  -5   0  17    3.30   10.40
  -4   0  17   60.99   15.20
  -4   0  17   49.70   16.80
  -3   0  17    0.40    8.10
  -3   0  17    8.50    6.80
   3   0 -17   20.20    7.50
  -2   0  17    2.70    7.90
  -2   0  17    3.00    6.10
  -2   0  17   -2.40    4.60
   2   0 -17    6.80    6.20
   1   0 -17    6.10    6.50
  -1   0  17   18.50    8.60
  -1   0  17   10.60    6.20
  -1   0  17    8.70    7.00
   0   0  17  276.07   48.40
   0   0  17  422.16   50.09
   0   0  17  293.67   48.90
   0   0 -17  350.46   51.99
   1   0  17  149.88   28.30
   1   0  17   98.49   23.80
  -1   0 -17  195.98   30.10
   1   0  17  146.19   27.50
   1   0  17  147.19   24.60
  -1   0 -17  159.08   31.40
   2   0  17  197.98   33.10
   2   0  17  189.28   28.70
   2   0  17  203.98   36.40
  -2   0 -17  167.08   35.80
   3   0  17   41.90   17.60
   3   0  17   26.00    9.60
  -3   0 -17   55.59   17.70
  -4   0 -17    9.70    8.60
   4   0  17   -1.90    7.40
  -4   0 -17   17.40   15.80
  -5   0 -17   40.70   18.90
  -5  -1  17   23.40   14.00
  -5  -1  17   47.50   13.50
  -5   1  17   26.30   11.60
  -5   1  17   24.00   13.20
  -4  -1  17   10.20   10.00
  -4  -1  17    7.60    7.90
  -4   1  17    3.00    6.60
  -4   1  17    3.50    8.50
  -3  -1  17   -2.90    4.70
  -3  -1  17    8.30    8.30
  -3   1  17   21.20    8.90
   3   1 -17    0.70    6.20
  -3   1  17    3.70    7.90
  -3   1  17    8.20   11.60
  -2  -1  17   64.69   15.70
   2  -1 -17   79.79   15.90
  -2  -1  17   69.89   17.70
  -2  -1  17   82.99   16.90
   2   1 -17   63.39   17.70
  -2   1  17   79.29   18.60
  -2   1  17   98.99   21.60
  -2   1  17   55.19   15.60
  -1  -1  17  294.97   41.10
  -1  -1  17  231.88   42.10
   1  -1 -17  285.57   44.30
  -1  -1  17  302.07   45.80
  -1   1  17  272.27   42.70
  -1   1  17  239.08   42.50
  -1   1  17  391.46   45.40
   1   1 -17  351.16   46.70
   0  -1 -17   46.60   14.10
   0  -1  17   40.90   11.30
   0  -1  17   34.50    9.10
   0  -1  17   26.20   10.10
   0   1  17   27.50   12.30
   0   1 -17   32.80   11.80
   0   1  17   35.80   10.60
   0   1  17   21.10   10.70
  -1  -1 -17  131.29   28.90
   1  -1  17  132.19   25.90
   1  -1  17  162.28   22.80
   1  -1  17  109.09   22.50
   1  -1  17  149.29   24.90
   1   1  17  200.58   32.70
   1   1  17  106.19   23.00
   1   1  17  139.59   27.30
   1   1  17  121.99   19.70
  -1   1 -17  114.59   28.30
   2  -1  17   21.30    9.80
   2  -1  17   34.50    9.90
  -2  -1 -17   67.69   18.80
   2   1  17   32.50   16.80
   2   1  17   35.50   10.00
  -2   1 -17   40.10   14.90
  -3  -1 -17   14.00   11.60
   3  -1  17    7.70    7.50
   3   1  17   16.00   16.70
   3   1  17   27.80   10.10
  -3   1 -17   25.20   12.80
  -4  -1 -17  256.27   42.90
  -4  -1 -17  161.18   31.80
   4   1  17  169.18   32.30
  -4   1 -17  121.89   28.60
  -4   1 -17  257.97   41.70
   4   1  17  186.88   40.50
  -5  -1 -17   63.29   23.40
  -5   1 -17   58.99   23.30
   5   1  17   34.40   31.00
  -5  -2  17    3.20    8.00
  -5  -2  17    0.90   10.10
  -5   2  17   -6.90    9.70
  -5   2  17    9.70    9.70
  -4  -2  17   12.00   11.00
  -4  -2  17   23.20   11.10
   4  -2 -17    7.90    5.70
  -4   2  17   16.40    8.40
   4   2 -17    0.70    7.10
  -4   2  17   15.10   11.20
  -3  -2  17   24.80    9.90
  -3  -2  17   26.80   11.90
  -3   2  17    9.50    9.40
  -3   2  17   22.30    9.30
  -3   2  17   28.60   16.80
   3   2 -17   16.70    9.40
  -2  -2  17   43.60   12.50
   2  -2 -17   35.20    9.40
  -2  -2  17   43.40   12.70
  -2   2  17   32.20   11.90
  -2   2  17   61.49   19.70
   2   2 -17   34.70   13.00
  -2   2  17   37.30   10.90
   1  -2 -17   11.90    7.10
  -1  -2  17   27.80    8.50
  -1  -2  17   18.30    8.70
  -1   2  17   22.30    8.10
   1   2 -17   20.50   10.10
  -1   2  17   19.40   11.80
  -1   2  17    9.00    7.90
   0  -2 -17   35.40   11.70
   0  -2  17   28.50    8.30
   0  -2  17   29.00   11.60
   0  -2  17   22.90   10.00
   0   2  17   17.50    8.00
   0   2  17   33.00   11.70
   0   2  17   23.70   12.50
   0   2 -17   37.80   14.10
   1  -2  17   29.00    8.90
  -1  -2 -17   35.40   13.60
   1  -2  17   40.00   11.90
   1   2  17   29.30   14.50
   1   2  17   28.80   10.10
   1   2  17   28.40   11.50
  -1   2 -17   34.10   14.40
  -2  -2 -17   30.30   14.50
   2  -2  17   13.20   10.60
   2  -2  17   19.90    8.20
   2   2  17   10.90    7.40
   2   2  17   20.20   13.10
  -2   2 -17   12.70   11.10
  -3  -2 -17   88.09   23.20
  -3  -2 -17   38.20   13.20
   3  -2  17  105.39   20.30
   3   2  17   77.69   23.00
  -3   2 -17   68.09   21.20
   3   2  17   36.70   13.30
  -4  -2 -17   65.19   17.60
  -4  -2 -17   68.89   23.50
  -4   2 -17   97.89   24.30
   4   2  17   36.80   25.10
  -4   2 -17   59.89   16.40
   4   2  17   78.49   18.60
  -4  -3  17    5.70    9.00
   4  -3 -17   -0.80    5.40
  -4  -3  17    0.10    9.90
  -4   3  17    8.00   18.70
   4   3 -17    7.00    8.90
  -4   3  17   -9.30    9.20
  -4   3  17   -4.30    6.60
   3  -3 -17    5.50    6.30
  -3  -3  17    5.60    9.30
  -3  -3  17   12.50    8.10
  -3   3  17   17.70   15.70
   3   3 -17    5.80    7.80
  -3   3  17   14.20    7.70
  -3   3  17   26.60   10.60
  -2  -3  17   33.30   11.00
  -2  -3  17   10.40    8.30
  -2   3  17   49.20   19.20
  -2   3  17   39.80   11.70
   2   3 -17   37.90   14.20
  -2   3  17   25.90   12.10
  -1  -3  17   65.29   15.40
   1  -3 -17   59.29   15.60
  -1  -3  17   86.49   19.10
  -1  -3  17   61.49   14.70
  -1   3  17   50.09   13.60
  -1   3  17   77.49   17.30
  -1   3  17   59.99   20.20
   1   3 -17   46.00   16.30
   0  -3 -17   -7.80    4.80
   0  -3  17    3.20    5.00
   0  -3  17   12.00    9.00
   0  -3  17    7.40    8.10
   0   3  17   12.10    8.90
   0   3  17   -3.20    4.80
   0   3  17   11.10   11.40
   0   3 -17    1.40    8.50
   1  -3  17   28.60   11.80
  -1  -3 -17   23.90   12.30
   1   3  17   15.80    8.50
   1   3  17   22.70   11.30
   1   3  17   38.20   17.30
  -1   3 -17   13.10   11.00
  -2  -3 -17   20.10   11.50
   2  -3  17   20.10   12.90
  -2  -3 -17   48.80   15.40
  -2   3 -17   35.90   15.70
   2   3  17   20.20    9.20
   2   3  17   24.30   17.20
   3  -3  17    1.10   12.10
  -3  -3 -17    4.30   10.90
  -3  -3 -17   16.70   10.00
  -3   3 -17    1.80   11.10
   3   3  17   15.40    9.40
   3   3  17    3.60   18.70
  -4  -3 -17    6.00    9.20
  -4  -3 -17   19.80   17.10
   4   3  17    5.10    8.30
  -4   3 -17    6.80    8.90
  -4   3 -17    6.30   14.70
   4   3  17   13.40   21.40
  -4  -4  17   21.30   13.90
   4  -4 -17   30.60    9.90
  -4   4  17   19.40   13.10
  -4   4  17   37.30   22.80
   4   4 -17   14.30   12.80
  -4   4  17   22.90    9.60
  -3  -4  17   24.40   12.20
   3  -4 -17   38.40   10.80
  -3   4  17   25.50    9.90
  -3   4  17   27.20   14.20
   3   4 -17   17.30   11.40
  -3   4  17   52.69   22.80
  -2  -4  17    2.70   12.80
   2  -4 -17    9.30    8.40
  -2  -4  17   18.00   11.40
   2   4 -17    9.70   11.00
  -2   4  17    9.00   10.50
  -2   4  17   37.70   20.60
  -2   4  17    8.50    7.20
  -1  -4  17   45.00   15.40
  -1  -4  17   20.70   11.10
   1  -4 -17   28.50   11.40
  -1   4  17   14.70   15.60
  -1   4  17   30.40   10.70
  -1   4  17   43.50   16.10
   1   4 -17   23.00   13.30
   0  -4  17   76.59   20.10
   0   4  17   56.59   15.10
   0   4  17   55.79   21.40
   0   4 -17   31.30   15.70
   0   4  17   74.19   20.30
   1  -4  17    8.40   11.40
  -1   4 -17   -1.10    8.90
   1   4  17    3.30    5.80
   1   4  17   -1.70   15.30
  -2  -4 -17   29.70   12.70
   2  -4  17   36.80   17.00
  -2   4 -17   23.90   14.20
   2   4  17   18.30    9.60
   2   4  17   17.90   18.50
  -3  -4 -17   34.00   14.50
   3  -4  17  111.59   24.90
  -3   4 -17   64.99   21.80
   3   4  17   49.20   16.20
   3   4  17   51.39   25.40
   3   5 -17    4.40   10.60
  -2  -5  17   17.00   15.00
   2  -5 -17   -1.60    7.80
  -2   5  17    3.60   12.20
  -2   5  17   -2.90    6.80
  -2   5  17   12.90   19.20
   2   5 -17   -6.60    8.70
  -1  -5  17    5.20   13.00
   1  -5 -17    8.90    9.60
  -1   5  17   26.50   12.80
  -1   5  17   -1.80    7.40
  -1   5  17   12.00   17.80
   1   5 -17   10.20   13.30
   0  -5 -17    4.70   10.40
   0  -5  17   11.40   13.10
   0   5 -17    8.90   13.10
   0   5  17   16.10   18.40
   0   5  17    0.20    6.90
   0   5  17    9.00   12.20
  -1  -5 -17   57.19   17.50
   1  -5  17   57.09   21.20
   1   5  17   45.20   15.90
   1   5  17   65.99   25.90
  -1   5 -17   37.20   17.60
   2   5  17   20.40   22.70
  -2   5 -17   11.50   16.50
  -5   0  18   -1.30    7.30
  -5   0  18   13.80   12.00
  -4   0  18   21.80   11.90
  -4   0  18   18.60    9.10
  -3   0  18   26.60   11.80
   3   0 -18   27.90    9.80
  -3   0  18   12.70    8.20
  -2   0  18    8.60    8.80
  -2   0  18    5.20    6.70
   2   0 -18    5.70    6.40
  -2   0  18   -0.90    5.50
  -1   0  18   81.79   19.50
   1   0 -18   90.79   21.00
  -1   0  18   57.49   17.10
  -1   0  18  130.09   21.30
   0   0  18  312.87   50.89
   0   0 -18  379.76   54.59
   0   0  18  305.07   51.39
   0   0  18  409.46   52.19
   1   0  18  206.98   28.10
   1   0  18  118.59   26.10
  -1   0 -18  155.68   32.50
   1   0  18  191.08   32.20
   1   0  18  137.79   29.30
   2   0  18   53.99   14.20
  -2   0 -18   78.89   21.80
   2   0  18   72.39   16.00
   2   0  18   80.69   21.70
  -3   0 -18   51.79   20.20
   3   0  18   70.59   17.60
   3   0  18  104.49   25.10
  -4   0 -18  135.99   27.40
   4   0  18   53.39   15.20
  -4   0 -18   34.90   14.50
  -5  -1  18    4.60   11.20
  -5  -1  18    9.90    9.90
  -5   1  18    4.50    8.00
  -5   1  18    4.00   10.80
  -4  -1  18    5.00    7.50
  -4  -1  18   13.90   11.90
  -4   1  18    7.90    9.90
  -4   1  18   10.60    8.50
  -3  -1  18    5.70    9.40
  -3  -1  18    3.30    6.30
  -3   1  18    0.10    7.90
  -3   1  18    1.10    6.40
   3   1 -18   20.10    9.20
  -3   1  18    7.10   13.40
   2  -1 -18   79.49   16.20
  -2  -1  18   77.69   16.60
  -2  -1  18   60.29   15.00
  -2  -1  18   59.69   16.50
  -2   1  18   65.39   16.80
  -2   1  18   84.89   20.70
  -2   1  18   62.69   15.70
   2   1 -18   79.59   19.00
  -1  -1  18    5.60    6.60
   1  -1 -18   14.50    8.70
  -1  -1  18   20.70    7.00
  -1  -1  18    4.10    5.30
  -1   1  18   12.40    6.70
  -1   1  18    3.60    6.90
   1   1 -18   11.70    8.50
  -1   1  18    9.30    9.50
   0  -1 -18  162.18   33.00
   0  -1  18  184.98   30.90
   0  -1  18  182.48   29.40
   0  -1  18  242.78   32.20
   0   1  18  201.98   33.70
   0   1  18  145.49   28.90
   0   1  18  156.48   30.40
   0   1 -18  112.29   30.40
   1  -1  18   72.09   17.90
   1  -1  18   82.39   20.10
  -1  -1 -18   59.79   19.60
   1  -1  18  102.59   18.70
   1  -1  18   85.99   17.90
   1   1  18   54.99   19.70
  -1   1 -18   94.29   22.30
   1   1  18   60.49   15.90
   1   1  18  114.29   22.80
   1   1  18  114.69   15.30
   2  -1  18   71.39   15.70
  -2  -1 -18   51.29   17.90
   2  -1  18   51.49   12.30
   2   1  18   28.20   11.50
   2   1  18   74.49   22.70
  -2   1 -18   57.79   18.30
   3  -1  18   -0.30    6.40
  -3  -1 -18    9.50   11.30
   3   1  18    2.40   15.40
   3   1  18    2.10    5.90
  -3   1 -18    5.80    9.90
  -4  -1 -18   18.90   14.70
  -4  -1 -18   11.10    9.70
  -4   1 -18    0.70   13.00
  -4   1 -18    6.00    8.10
   4   1  18    4.70   20.90
   4   1  18   -3.40    7.70
  -5  -2  18   -3.90    9.30
  -5  -2  18    3.90   11.50
  -5   2  18   -1.70   11.10
  -5   2  18   19.70   10.60
  -4  -2  18    9.70   11.10
  -4  -2  18    7.10    8.20
  -4   2  18    0.30    8.30
  -4   2  18   -4.50   15.20
  -4   2  18   -5.40    8.30
  -3  -2  18    5.40    9.20
  -3  -2  18   24.80    9.30
   3   2 -18   10.90    8.80
  -3   2  18    8.00    7.00
  -3   2  18   21.00   15.70
  -3   2  18   -1.10    9.00
  -2  -2  18   26.10   10.60
  -2  -2  18   28.80    9.70
   2  -2 -18   24.40    8.10
   2   2 -18   29.00   12.10
  -2   2  18   20.90    9.50
  -2   2  18   22.70   10.70
  -2   2  18   50.39   18.00
  -1  -2  18   32.70   11.20
  -1  -2  18   31.10   10.00
   1  -2 -18   24.30    9.40
  -1   2  18   36.50   15.70
   1   2 -18   22.80   12.60
  -1   2  18   15.80    9.80
  -1   2  18   13.70    7.10
   0  -2  18   93.39   21.70
   0  -2 -18   89.99   24.40
   0  -2  18  150.48   25.40
   0  -2  18  189.38   27.40
   0   2  18  120.99   25.10
   0   2 -18  108.89   27.70
   0   2  18  202.38   33.80
   0   2  18  153.48   25.50
   1  -2  18   52.99   14.40
  -1  -2 -18   34.40   14.50
   1  -2  18   40.70   11.20
   1   2  18   52.49   17.30
   1   2  18   44.80   12.80
  -1   2 -18   28.80   14.60
   1   2  18   39.80   17.30
   2  -2  18   13.70   10.40
   2  -2  18   15.80    8.10
  -2  -2 -18   17.50   11.50
  -2   2 -18   18.40   11.20
   2   2  18    7.90    7.20
   2   2  18   26.10   15.10
  -3  -2 -18   66.99   20.80
  -3  -2 -18   25.70   11.20
   3  -2  18   57.59   16.90
  -3   2 -18   41.60   16.20
   3   2  18   26.40   19.90
   3   2  18   19.70   11.30
  -4  -2 -18   32.60   13.00
  -4  -2 -18   57.09   21.90
  -4   2 -18   48.70   19.00
   4   2  18   55.29   27.50
   4   2  18   75.09   18.10
  -4   2 -18   11.50   10.40
  -4  -3  18    6.90   11.20
   4  -3 -18   -6.40    7.90
  -4  -3  18   -0.70    7.90
  -4   3  18   -0.90   11.30
   4   3 -18    1.30    8.60
  -4   3  18    3.20   17.80
  -4   3  18   -6.40    6.20
  -3  -3  18   19.10   12.00
   3  -3 -18   44.70   11.20
  -3  -3  18   15.00    9.30
   3   3 -18   28.70   13.40
  -3   3  18   44.70   14.90
  -3   3  18   45.00   12.50
  -3   3  18   49.80   21.60
  -2  -3  18   11.40    7.50
  -2  -3  18   12.80   10.10
  -2   3  18   24.50   17.50
  -2   3  18    6.60    6.70
   2   3 -18    8.80   10.10
  -2   3  18   29.00   13.10
   1  -3 -18   16.30    8.80
  -1  -3  18   36.20   10.40
  -1  -3  18   10.40    9.90
  -1  -3  18   20.60   11.70
  -1   3  18   24.70    9.90
  -1   3  18   21.10   11.60
   1   3 -18   16.20   11.10
  -1   3  18   18.60   13.80
   0  -3  18   23.60   12.30
   0  -3  18   29.20    9.40
   0  -3 -18   20.10   10.30
   0  -3  18   33.50   11.80
   0   3  18   41.90   18.00
   0   3  18   16.90    8.50
   0   3  18   63.89   17.20
   0   3 -18   14.90   11.10
   1  -3  18   81.29   17.30
  -1  -3 -18   35.70   14.90
   1   3  18   71.69   18.40
   1   3  18   37.50   13.70
   1   3  18   56.99   20.20
  -1   3 -18   41.00   16.70
  -2  -3 -18   35.60   13.80
   2  -3  18   28.90   14.00
  -2   3 -18   39.10   16.00
   2   3  18   20.00   10.60
   2   3  18   19.00   16.80
  -3  -3 -18    2.40    8.70
  -3  -3 -18    7.30   13.10
   3  -3  18    2.30   12.70
  -3   3 -18   16.20   13.10
   3   3  18   -3.80   17.20
   3   3  18   -1.50    5.90
   3  -4 -18   10.00    7.40
  -3  -4  18   37.70   13.40
  -3   4  18   11.70    8.50
   3   4 -18   14.70   11.10
  -3   4  18   28.20   20.90
  -3   4  18   -4.30   11.00
   2  -4 -18   18.00   10.40
  -2  -4  18   13.50   11.70
  -2  -4  18   23.20   16.30
  -2   4  18   -1.40    7.00
  -2   4  18   39.80   21.40
  -2   4  18   11.70   11.60
   2   4 -18    0.30    9.10
  -1  -4  18    8.40   11.20
  -1  -4  18    9.10   10.90
   1   4 -18   -0.50    9.50
  -1   4  18   -2.70   14.10
  -1   4  18    0.30   10.20
  -1   4  18    0.90    7.10
   0  -4  18   18.10   13.90
   0   4 -18   10.30   10.60
   0   4  18    2.40    9.70
   0   4  18   15.00    9.20
   0   4  18   12.60   16.80
   1  -4  18   14.60   12.10
  -1   4 -18    3.00   10.00
   1   4  18   16.70   18.30
   1   4  18   14.60    9.40
  -2  -4 -18   13.70   11.60
   2  -4  18    2.80   14.50
  -2  -4 -18   -0.50   10.00
   2   4  18   16.10   19.50
   2   4  18   15.20   10.70
  -2   4 -18   -0.20   11.70
  -3   4 -18   13.40   14.10
   3   4  18    7.40   22.40
  -2   5  18    0.20   20.50
   2   5 -18    4.40   11.90
   1  -5 -18   20.10   12.30
  -1  -5  18   12.30   16.40
   1   5 -18   -3.50   12.60
  -1   5  18   25.20   13.50
  -1   5  18   13.40    9.60
  -1   5  18   20.10   20.50
   0  -5 -18    1.60   10.10
   0  -5  18   13.10   13.90
   0   5  18    4.70    8.30
   0   5 -18   20.10   16.90
   0   5  18   -7.80   18.70
   0   5  18   12.60   13.40
  -1  -5 -18   34.10   14.30
   1  -5  18   55.69   20.10
  -1   5 -18   19.60   15.10
   1   5  18   18.60   11.00
   1   5  18    5.00   21.30
  -5   0  19    9.80   12.80
  -5   0  19    7.50    9.40
  -4   0  19    9.10    7.90
  -4   0  19   -1.10   10.80
  -3   0  19    1.90   10.40
  -3   0  19    1.50    6.60
  -3   0  19   -2.30    7.80
  -2   0  19   10.40    8.60
  -2   0  19    7.00    7.20
   2   0 -19    6.90    7.30
  -2   0  19    8.70    9.30
  -1   0  19   22.50   10.50
  -1   0  19   21.70   10.50
   1   0 -19    9.80    7.50
  -1   0  19    8.50    6.50
   0   0 -19   50.89   15.90
   0   0  19   58.09   15.00
   0   0  19   42.10   13.90
   0   0  19   50.09   12.80
   0   0  19   46.20   12.90
  -1   0 -19   44.90   16.50
   1   0  19   63.79   18.30
   1   0  19   44.70   14.90
   1   0  19   71.79   13.40
   1   0  19   43.80   12.60
  -2   0 -19    7.20    9.60
   2   0  19   -0.50   12.30
   2   0  19   -4.00    4.90
   3   0  19   55.99   16.80
   3   0  19   91.79   24.50
  -3   0 -19   76.09   23.30
  -4   0 -19   97.09   22.30
  -4   0 -19  151.28   32.40
   4   0  19   90.59   22.60
  -5  -1  19    2.40   13.70
  -5  -1  19   -0.80    8.20
  -5   1  19    5.30    9.60
  -5   1  19   -4.80   11.10
  -4  -1  19    8.20    8.40
  -4  -1  19    6.80   11.50
  -4   1  19   -0.50    7.40
  -4   1  19   -0.60    9.20
  -3  -1  19    2.40    6.80
  -3  -1  19   -1.30    8.00
  -3   1  19   15.10   14.50
  -3   1  19    8.20    9.10
  -3   1  19    8.90    7.70
   3   1 -19    7.10    7.60
  -2  -1  19   46.00   13.20
  -2  -1  19   51.79   13.10
   2  -1 -19   66.29   13.70
   2   1 -19   44.50   13.70
  -2   1  19   50.19   16.60
  -2   1  19   20.50    9.00
  -2   1  19   10.00   10.10
  -1  -1  19  155.18   30.10
  -1  -1  19  112.79   26.40
   1  -1 -19  219.68   34.20
  -1   1  19  191.18   30.80
  -1   1  19  221.58   35.10
   1   1 -19  194.38   34.20
  -1   1  19  145.69   29.50
   0  -1  19  112.99   23.50
   0  -1  19  121.89   22.90
   0  -1  19  142.59   23.90
   0  -1 -19  147.89   28.20
   0   1 -19   97.09   25.50
   0   1  19  105.89   23.20
   0   1  19  147.59   28.10
   0   1  19   97.99   21.60
   1  -1  19  206.08   30.70
   1  -1  19  144.59   30.50
  -1  -1 -19  244.28   39.40
   1  -1  19  132.59   27.40
   1   1  19  113.19   29.00
   1   1  19  228.48   37.20
   1   1  19  219.48   32.50
  -1   1 -19  155.18   34.50
   2  -1  19   13.60    8.00
  -2  -1 -19   17.10   12.10
   2  -1  19    8.50    9.10
   2   1  19    1.90    6.20
  -2   1 -19   18.90   12.70
   2   1  19   18.40   15.50
  -3  -1 -19  107.59   26.10
   3  -1  19   46.80   14.60
   3   1  19   78.09   26.10
   3   1  19   51.29   14.80
  -3   1 -19   76.19   21.70
  -4  -1 -19    6.20    9.10
  -4  -1 -19   21.40   16.10
  -4   1 -19   10.40    9.30
   4   1  19    8.50   11.00
   4   1  19   30.30   23.00
  -4   1 -19   15.10   16.00
  -4  -2  19    1.20    8.00
  -4  -2  19    4.60   10.20
  -4   2  19   11.70   11.90
  -4   2  19    1.80   16.60
  -4   2  19    1.40    6.90
  -3  -2  19    5.00   10.10
  -3  -2  19   20.40   10.30
  -3   2  19    5.80    9.00
   3   2 -19   13.90    9.20
  -3   2  19   18.20    9.10
  -3   2  19   28.20   16.60
  -2  -2  19   20.90   11.00
  -2  -2  19   17.80    8.80
  -2   2  19    6.00    6.70
  -2   2  19    3.90   12.40
   2   2 -19    8.70    9.60
  -2   2  19    2.80    8.60
  -1  -2  19   10.70    7.00
   1  -2 -19   19.60    8.80
  -1  -2  19    7.60    9.20
  -1   2  19   17.70   11.00
  -1   2  19   12.20    6.60
   1   2 -19   19.20    9.90
  -1   2  19   36.10   15.90
   0  -2  19   33.70   11.50
   0  -2  19   17.10    7.80
   0  -2  19   60.09   14.30
   0  -2 -19   40.90   13.10
   0   2  19   25.90   15.20
   0   2 -19   24.30   12.40
   0   2  19   22.40   10.70
   0   2  19   16.90    8.10
  -1  -2 -19  107.29   26.50
   1  -2  19   86.89   19.90
   1  -2  19  149.19   24.10
  -1   2 -19   97.09   25.80
   1   2  19  119.39   27.20
   1   2  19  111.69   24.20
   1   2  19   91.59   21.40
  -2  -2 -19   22.00   13.50
   2  -2  19   13.00   11.40
  -2   2 -19    7.60   10.80
   2   2  19    2.00    6.10
   2   2  19   15.10   16.60
  -3  -2 -19   33.00   12.50
  -3  -2 -19   63.79   21.80
  -3   2 -19   68.59   21.00
   3   2  19   46.10   14.70
   3   2  19   37.20   22.50
  -4  -2 -19   20.60   16.30
   4   2  19    2.90    9.10
  -4   2 -19   30.50   17.70
   4   2  19   11.30   24.10
  -4  -3  19   -1.00   10.80
  -4  -3  19   -0.30    8.40
  -4   3  19    4.30   11.60
  -4   3  19   -1.30    7.20
  -4   3  19   21.50   24.20
  -3  -3  19    4.60   10.00
   3  -3 -19    9.60    7.40
  -3  -3  19   25.30   10.90
  -3   3  19    9.10   16.20
   3   3 -19    1.40    8.70
  -3   3  19   22.50    9.90
  -3   3  19    4.00   10.90
  -2  -3  19   10.50    9.70
  -2  -3  19    6.70    7.50
  -2   3  19   13.80   15.80
   2   3 -19    2.60    8.90
  -2   3  19   18.90    9.70
  -2   3  19    3.80    9.50
  -1  -3  19    3.20    6.60
  -1  -3  19    5.50    9.60
  -1  -3  19    8.80   10.70
   1  -3 -19    4.10    6.80
   1   3 -19   -1.40    8.60
  -1   3  19    0.80    9.30
  -1   3  19   11.10    7.70
  -1   3  19    3.90   13.80
   0  -3  19   15.60   10.40
   0  -3  19   16.20   11.70
   0  -3 -19    0.30    7.40
   0   3  19    3.70   13.20
   0   3  19    3.90    6.20
   0   3  19   16.50   10.80
   0   3 -19    1.00    8.40
   1  -3  19   70.29   17.10
  -1  -3 -19    7.30    9.00
  -1   3 -19   21.70   13.90
   1   3  19   32.50   17.10
   1   3  19   64.69   17.90
   1   3  19   25.00   10.20
   2  -3  19  138.89   25.90
  -2  -3 -19   70.59   20.90
   2   3  19   67.19   17.80
   2   3  19   67.29   24.10
  -2   3 -19   58.59   21.50
  -3  -3 -19    4.90   11.00
   3  -3  19   14.90   15.60
  -3  -3 -19   19.70   14.30
   3   3  19    7.50   19.80
  -3   3 -19    5.00   14.90
   3   3  19   10.90    9.90
  -3  -4  19   13.00   12.10
   3  -4 -19   16.40    9.00
  -3   4  19   -2.30   11.60
  -3   4  19    9.20    8.10
  -3   4  19   34.30   22.70
   3   4 -19    5.80   11.10
  -2  -4  19   15.90   12.60
  -2  -4  19   21.00   16.00
   2  -4 -19    1.90    8.20
  -2   4  19   29.80   20.10
   2   4 -19    2.10   10.30
  -2   4  19   29.40   15.00
  -2   4  19    9.50    8.40
  -1  -4  19   -2.10   11.20
  -1  -4  19   11.80   16.90
  -1   4  19   -0.10    7.10
   1   4 -19   12.00   12.10
  -1   4  19   -7.80    9.70
  -1   4  19   -1.30   15.40
   0  -4  19   53.09   18.40
   0   4  19   60.29   15.80
   0   4  19   54.69   18.80
   0   4  19   48.60   23.60
   0   4 -19    7.50   13.20
   1  -4  19   53.59   18.20
  -1   4 -19   15.90   13.80
   1   4  19   26.10   11.60
   1   4  19   23.30   20.30
  -2  -4 -19    3.90   11.60
  -2  -4 -19   34.20   14.30
   2  -4  19   28.70   18.10
   2   4  19    6.30    8.10
   2   4  19    9.90   20.20
  -2   4 -19   20.50   15.40
  -1   5  19  -11.60   18.90
   1   5 -19    2.70   11.90
   0   5  19   11.10   21.00
   0   5 -19    8.10   15.80
  -4   0  20   -2.30   10.10
  -4   0  20   -2.70    6.60
  -3   0  20   12.90   12.90
  -3   0  20    2.50   10.20
  -3   0  20    2.00    7.20
  -2   0  20   32.40   13.40
  -2   0  20    9.10    9.80
  -2   0  20   11.90    8.70
   2   0 -20   18.00    9.70
   1   0 -20  122.39   25.90
  -1   0  20  104.99   24.00
  -1   0  20  155.68   25.90
  -1   0  20   85.39   20.50
   0   0  20  266.57   46.30
   0   0  20  366.56   49.10
   0   0  20  341.17   51.69
   0   0 -20  340.67   56.39
   0   0  20  332.27   53.99
   1   0  20    5.80    6.40
   1   0  20   21.70    7.70
  -1   0 -20   14.00   11.20
   1   0  20    3.80   10.60
   1   0  20    6.40    9.50
  -2   0 -20    7.80   10.90
   2   0  20   -3.80   24.30
   2   0  20    2.40    6.90
  -3   0 -20    4.80   12.50
   3   0  20   14.80    8.80
  -4   0 -20   45.30   20.40
  -4   0 -20   27.60   12.70
  -4  -1  20    1.40    7.50
  -4  -1  20   -1.80   10.80
  -4   1  20    3.80    9.10
  -4   1  20   -1.80   10.20
  -4   1  20   13.00   17.70
  -3  -1  20   -0.70    8.40
  -3  -1  20    3.30    6.80
  -3   1  20    6.50    6.90
  -3   1  20    7.00   12.50
   3   1 -20   -1.00    7.60
  -3   1  20    6.30    8.10
  -2  -1  20   -8.50    6.40
   2  -1 -20    7.30    6.60
  -2  -1  20    5.40    7.20
  -2   1  20    7.80    6.40
  -2   1  20    2.50   11.30
  -2   1  20   -2.40    8.10
   2   1 -20   11.20    8.70
  -1  -1  20   37.20   12.50
   1  -1 -20   64.09   17.00
  -1  -1  20   58.19   16.10
  -1   1  20   74.19   19.20
   1   1 -20   63.69   17.60
  -1   1  20   56.79   13.90
  -1   1  20  103.99   22.40
   0  -1  20    6.00    8.20
   0  -1  20   15.10    8.50
   0  -1 -20    7.80    8.80
   0  -1  20   12.50    6.60
   0   1  20    9.70    6.60
   0   1  20    4.80    5.60
   0   1 -20    4.30    8.00
   0   1  20   18.80   12.70
   0   1  20    3.00    7.60
   1  -1  20   11.30    6.50
   1  -1  20   16.80    9.40
  -1  -1 -20    9.50    9.60
   1  -1  20   10.60   10.60
   1   1  20   -3.50    5.10
   1   1  20   30.80   12.70
   1   1  20    7.20   12.20
  -1   1 -20    2.70    8.60
   2  -1  20   75.99   17.40
   2  -1  20   82.49   17.00
  -2  -1 -20   93.69   25.00
  -2   1 -20   60.89   21.60
   2   1  20   47.20   21.90
   2   1  20   38.80   13.00
  -3  -1 -20  151.28   31.50
   3   1  20   86.29   21.00
   3   1  20   84.29   28.80
  -3   1 -20   89.69   24.50
  -4  -1 -20   51.19   22.60
  -4   1 -20   52.09   22.40
   4   1  20   61.49   27.80
  -4  -2  20   -5.70   10.20
  -4  -2  20    8.10    9.20
  -4   2  20   -0.60    8.00
  -4   2  20   -3.80   18.40
  -4   2  20    3.50   12.30
  -3  -2  20   32.80   13.50
  -3  -2  20   44.40   13.80
  -3   2  20   23.60   19.20
   3   2 -20   26.20   12.00
  -3   2  20   50.89   14.80
  -3   2  20   31.30   13.50
  -2  -2  20   36.50   13.20
  -2  -2  20   10.70    9.00
  -2   2  20   64.99   23.10
  -2   2  20   40.80   11.40
  -2   2  20   22.60   12.60
   2   2 -20   20.20   11.60
  -1  -2  20   -1.60    8.20
  -1  -2  20    8.30   10.70
  -1  -2  20   -4.40    5.00
   1  -2 -20    4.70    7.10
  -1   2  20   -2.10    4.90
  -1   2  20   -5.60   10.90
   1   2 -20   16.40   10.80
  -1   2  20    3.80    8.50
   0  -2 -20   51.99   15.90
   0  -2  20   68.69   16.00
   0  -2  20   28.10   12.90
   0  -2  20   55.49   13.80
   0   2  20   39.20   14.50
   0   2  20   37.70   11.90
   0   2 -20   45.90   16.90
   0   2  20   55.69   20.10
  -1  -2 -20   67.59   19.60
   1  -2  20   39.00   12.80
   1  -2  20   79.89   17.20
   1   2  20  101.49   23.90
  -1   2 -20   50.29   18.20
   1   2  20   79.69   24.20
   1   2  20   38.20   12.60
   2  -2  20   14.40   13.50
  -2  -2 -20   44.30   17.70
   2   2  20   33.70   20.00
  -2   2 -20   24.30   14.70
   2   2  20   22.80    9.70
  -3  -2 -20   19.50   15.60
  -3  -2 -20   15.70   10.60
   3   2  20    6.90    8.40
   3   2  20   -7.30   19.40
  -3   2 -20    8.10   13.50
  -4   3  20    7.80   20.80
  -3  -3  20    2.10   10.00
  -3  -3  20    5.50    8.80
   3  -3 -20    6.90    7.30
  -3   3  20   -8.90    5.70
   3   3 -20    0.20    8.70
  -3   3  20    3.60   16.00
  -3   3  20   -9.90    9.20
  -2  -3  20   11.50    8.90
  -2  -3  20   -1.10   10.60
  -2   3  20   18.70   17.00
   2   3 -20   -0.80    8.30
  -2   3  20    3.30   10.10
  -2   3  20   16.90    8.90
   1  -3 -20   63.39   16.40
  -1  -3  20   70.19   20.30
  -1  -3  20   56.69   16.20
  -1  -3  20   93.09   19.80
   1   3 -20   60.59   19.70
  -1   3  20   76.79   25.50
  -1   3  20   62.99   16.60
  -1   3  20   89.39   23.00
   0  -3  20   12.80   10.60
   0  -3 -20    3.70    8.20
   0  -3  20    4.10   11.40
   0   3 -20   13.50   12.50
   0   3  20    2.50   15.10
   0   3  20    2.30    7.00
   0   3  20    7.70    9.90
   1  -3  20   29.60   14.00
  -1  -3 -20   16.10   10.50
   1   3  20   36.70   20.10
  -1   3 -20   23.50   15.30
   1   3  20    6.40    8.50
   1   3  20   51.19   14.80
  -2  -3 -20   29.50   16.10
   2  -3  20   48.80   18.10
   2   3  20   41.80   21.00
   2   3  20   34.50   11.60
  -2   3 -20    8.70   12.80
  -3  -3 -20   27.20   15.90
  -3   3 -20   35.10   19.80
   3   3  20    2.50   21.80
   3   4 -20   -1.70   10.70
   2  -4 -20    4.30    7.60
  -2  -4  20   -9.50   12.40
  -2  -4  20   11.70   15.30
  -2   4  20    0.70    7.50
  -2   4  20    2.40   17.40
   2   4 -20    7.20   11.00
  -2   4  20    4.50   11.80
  -1  -4  20   22.70   14.90
  -1   4  20   13.70   11.50
  -1   4  20    3.10   16.90
   1   4 -20    7.10   10.90
  -1   4  20   -0.90    8.00
   0  -4  20   41.10   18.30
   0   4  20   30.90   12.30
   0   4 -20    8.40   12.90
   0   4  20   41.80   15.30
   0   4  20   37.80   21.90
   1  -4  20    5.30   13.30
  -1   4 -20    6.70   13.40
   1   4  20   28.10   11.40
   1   4  20   27.10   22.30
  -2   4 -20   11.60   17.70
   2   4  20    2.60   21.00
  -4   0  21   22.30   10.80
  -4   0  21   10.80   14.40
  -3   0  21    4.90   10.20
  -3   0  21   -7.80    5.70
   2   0 -21    7.80    8.20
  -2   0  21   -5.50    4.70
  -2   0  21   -0.10    8.80
   1   0 -21    6.10    8.40
  -1   0  21    9.50    6.80
  -1   0  21   -2.30    7.10
   0   0  21    4.00    6.00
   0   0  21   12.20    9.40
   0   0  21   29.20    9.60
   0   0 -21    7.50    9.00
  -1   0 -21   16.10   12.10
   1   0  21   27.50   10.50
   1   0  21   32.50   14.30
   2   0  21   82.69   19.70
  -2   0 -21  150.08   30.40
   3   0  21    2.90    8.00
  -3   0 -21    9.30   15.70
  -4  -1  21   25.30   11.60
  -4  -1  21   16.10   15.60
  -4   1  21   -1.60   18.20
  -4   1  21    8.00    9.50
  -4   1  21   17.20   15.10
  -3  -1  21   15.20   11.60
  -3  -1  21   11.40    8.60
  -3   1  21    8.30    8.90
  -3   1  21   17.30   12.00
  -3   1  21    6.20   14.60
  -2  -1  21    1.80    7.50
  -2  -1  21    5.30    9.10
  -2   1  21    1.90    9.20
  -2   1  21    4.80   12.30
   2   1 -21    4.00    8.00
  -2   1  21    1.70    7.30
  -1  -1  21   85.69   19.50
  -1  -1  21   54.79   15.40
   1  -1 -21   82.89   19.40
  -1   1  21   77.39   21.50
  -1   1  21   56.29   15.90
   1   1 -21   75.19   20.80
  -1   1  21   73.59   18.90
   0  -1 -21  128.89   26.30
   0  -1  21   80.79   18.70
   0  -1  21  148.59   23.30
   0  -1  21   74.89   20.80
   0   1  21  131.49   25.50
   0   1  21  110.79   26.40
   0   1 -21  124.69   27.60
   0   1  21   59.99   17.50
  -1  -1 -21    7.70   10.30
   1  -1  21    6.40   11.40
   1  -1  21   11.70    9.10
   1  -1  21   12.20    8.20
   1   1  21   27.50   14.30
   1   1  21   17.50    9.40
   1   1  21   16.50   12.00
  -1   1 -21   13.20   12.00
  -2  -1 -21   -5.10    8.30
   2  -1  21    1.10    7.00
  -2   1 -21   -2.70   10.40
   2   1  21   -4.30   15.40
   2   1  21   -3.10    5.60
  -3  -1 -21   18.30   13.60
   3   1  21   35.20   29.60
   3   1  21   11.00    9.50
  -3   1 -21   32.80   18.10
  -4  -2  21   -1.90   12.10
  -4  -2  21    4.30    8.70
  -4   2  21   13.00   12.40
  -4   2  21    2.60    9.40
  -4   2  21   -5.50   17.90
  -3  -2  21   18.50   11.30
  -3  -2  21    8.00    8.80
   3   2 -21    9.60   10.30
  -3   2  21   13.40   12.50
  -3   2  21    6.10    7.40
  -3   2  21    1.50   16.00
  -2  -2  21   36.70   12.40
  -2  -2  21    4.20   10.20
  -2   2  21   35.60   11.60
  -2   2  21   29.60   18.60
   2   2 -21    6.30    9.30
  -2   2  21   24.10   13.20
  -1  -2  21    7.30    9.90
  -1  -2  21   12.00   11.50
  -1  -2  21    2.30    5.80
   1  -2 -21    8.80    8.00
  -1   2  21   -1.10    5.40
  -1   2  21   21.00   16.90
  -1   2  21   23.10   12.60
   1   2 -21    6.60   10.00
   0  -2  21   60.99   16.40
   0  -2 -21   38.80   15.70
   0  -2  21   55.69   15.90
   0  -2  21   26.80    9.80
   0   2  21   29.70   11.40
   0   2  21   39.80   14.90
   0   2  21   33.10   18.30
   0   2 -21   21.90   13.20
  -1  -2 -21   13.90   10.90
   1  -2  21   25.10   11.40
   1  -2  21    6.60    7.70
  -1   2 -21   13.80   12.50
   1   2  21   16.60   16.50
   1   2  21   16.30   12.00
   1   2  21   18.00    9.60
  -2  -2 -21  106.79   26.30
   2  -2  21  173.78   28.10
  -2   2 -21   94.59   27.00
   2   2  21   77.19   20.70
   2   2  21  123.79   32.00
  -3  -2 -21    3.40   10.30
  -3  -2 -21    5.30   15.40
   3   2  21   -4.10    7.00
   3   2  21   14.40   22.60
  -3   2 -21   15.30   15.70
  -3  -3  21   14.80   11.70
   3  -3 -21   19.70    9.60
  -3  -3  21    4.10   11.50
   3   3 -21   -1.40    9.50
  -3   3  21    7.50   11.80
  -3   3  21   11.30   18.10
  -3   3  21   -0.60    7.70
  -2  -3  21   35.70   15.80
  -2  -3  21   13.70   10.10
   2   3 -21   21.90   12.90
  -2   3  21   17.50   13.80
  -2   3  21   16.20    8.90
  -2   3  21   30.60   20.50
  -1  -3  21   37.50   15.60
  -1  -3  21   22.00   13.10
   1   3 -21   25.40   13.90
  -1   3  21   13.30   12.30
  -1   3  21   11.70   18.00
  -1   3  21   15.30    8.50
   0  -3  21   46.30   14.20
   0  -3 -21   12.50   10.40
   0  -3  21   65.69   19.00
   0   3 -21   13.90   13.70
   0   3  21   33.80   14.40
   0   3  21   56.49   25.10
   0   3  21   22.60   10.10
   1  -3  21   14.80   14.00
  -1  -3 -21   16.80   11.50
   1   3  21    6.30   17.20
   1   3  21    3.90    6.70
  -1   3 -21   23.00   13.10
   1   3  21   24.50   13.40
   2  -3  21    2.10   14.40
  -2  -3 -21   21.30   13.50
   2   3  21   11.20    8.60
   2   3  21   26.90   20.60
  -2   3 -21   30.90   17.90
  -2   4  21   -0.30   21.80
   2   4 -21    3.20    9.90
  -1  -4  21   30.70   17.50
  -1   4  21   74.99   20.80
   1   4 -21   24.10   16.30
  -1   4  21   27.70   13.00
  -1   4  21   84.39   30.70
   0  -4  21   23.90   17.10
   0   4  21   24.80   11.30
   0   4  21   35.70   15.60
   0   4 -21   11.70   15.40
   0   4  21   22.00   23.50
   1   4  21   21.10   23.00
  -1   4 -21    0.00   13.90
  -4   0  22   -6.30    7.60
  -4   0  22    5.00   11.90
  -3   0  22   25.60   10.80
  -3   0  22   19.50   12.60
  -2   0  22   76.89   20.70
   2   0 -22   57.49   17.30
  -2   0  22   58.89   15.70
  -1   0  22    0.50    5.20
  -1   0  22    7.40   10.10
   1   0 -22    6.20    8.60
   0   0 -22    8.10   10.30
   0   0  22    9.50    7.30
   0   0  22   20.30   10.80
   0   0  22   25.90   10.10
  -1   0 -22   66.59   20.20
   1   0  22   41.00   16.10
   1   0  22   56.79   15.30
  -2   0 -22   54.89   21.90
   2   0  22   80.59   18.20
  -3   0 -22   27.30   20.30
   3   0  22   26.60   12.20
  -4  -1  22   22.20   15.90
  -4   1  22   15.50   13.80
  -3  -1  22    4.10    8.40
  -3  -1  22    6.80   10.70
  -3   1  22   13.90   16.80
  -3   1  22   18.50   11.70
  -3   1  22   19.50   10.00
  -2  -1  22   -1.10    9.70
  -2  -1  22    1.00    7.30
  -2   1  22   -1.30   12.60
  -2   1  22   -5.30    8.10
  -2   1  22   10.30    6.60
   2   1 -22   -1.20    7.20
   1  -1 -22   13.40    9.40
  -1  -1  22  -10.20    7.60
  -1  -1  22    3.90    6.10
   1   1 -22   -0.50    9.00
  -1   1  22   -0.30    6.10
  -1   1  22    3.00   12.20
  -1   1  22   11.00   11.10
   0  -1  22   33.20   12.20
   0  -1  22   42.20   13.90
   0  -1  22   20.60    9.60
   0  -1 -22   17.40   12.10
   0   1  22   26.00   16.40
   0   1  22   44.50   16.30
   0   1  22   14.00    8.40
   0   1 -22   23.00   12.50
  -1  -1 -22   52.19   18.10
   1  -1  22   38.60   12.80
   1  -1  22   40.80   15.00
   1  -1  22   27.60   11.20
   1   1  22   19.80   12.40
   1   1  22   39.80   22.70
   1   1  22   17.80    9.00
  -1   1 -22   30.90   14.80
  -2  -1 -22    9.90   12.60
   2  -1  22    9.20    8.30
   2   1  22   13.80    8.80
  -2   1 -22    4.80   11.30
  -3  -1 -22   25.60   16.70
  -3   1 -22    0.60   15.60
   3   1  22    8.70   10.50
  -3  -2  22   -0.60    8.10
  -3  -2  22   10.60   11.70
  -3   2  22   -2.20    6.90
  -3   2  22   -5.50   11.10
  -3   2  22   15.50   18.80
  -2  -2  22   86.19   20.40
  -2  -2  22   94.09   22.60
  -2   2  22  100.09   29.00
   2   2 -22  102.59   23.80
  -2   2  22  111.69   26.80
  -2   2  22   64.39   17.60
  -1  -2  22    5.80   10.60
   1  -2 -22   13.80   10.10
  -1  -2  22    3.00    6.80
  -1  -2  22   13.30   13.00
   1   2 -22    5.20    9.80
  -1   2  22   14.40   15.40
  -1   2  22    8.00   10.90
  -1   2  22   25.50   10.30
   0  -2  22    6.20   10.80
   0  -2  22    9.20    7.50
   0  -2 -22    4.30    8.60
   0  -2  22    7.00   10.60
   0   2  22    2.90   15.40
   0   2  22    2.20    8.30
   0   2 -22   -7.30    7.40
   0   2  22    9.40    7.50
  -1  -2 -22   65.09   19.80
   1  -2  22  101.79   18.90
   1   2  22   26.00   14.70
  -1   2 -22   52.69   19.40
   1   2  22   37.50   13.80
   1   2  22   79.99   25.90
   2  -2  22   33.60   21.20
  -2  -2 -22   50.39   18.80
  -2   2 -22   46.60   19.70
   2   2  22   68.29   27.00
   2   2  22   50.09   15.50
   3   3 -22   14.50   12.60
  -2  -3  22   10.60   16.70
  -2  -3  22   14.60   13.70
  -2   3  22   10.00   13.00
   2   3 -22   -0.90    8.70
  -2   3  22    8.90   20.00
  -2   3  22    7.00    7.90
  -1  -3  22   42.60   16.90
  -1  -3  22   38.10   15.70
  -1   3  22   15.70    8.90
  -1   3  22   48.10   23.00
   1   3 -22    9.70   12.60
  -1   3  22   22.20   15.90
   0  -3  22   54.29   17.70
   0  -3  22   51.99   18.00
   0  -3 -22   24.80   12.90
   0   3  22   24.00   11.10
   0   3  22   87.09   29.20
   0   3 -22   28.30   15.80
   0   3  22   20.60   13.60
   1  -3  22   34.20   15.90
  -1  -3 -22   21.80   12.80
   1   3  22   24.60   15.10
   1   3  22   32.10   11.50
   1   3  22   17.80   21.30
  -1   3 -22   13.00   12.50
  -2   3 -22   12.70   14.80
   2   3  22   20.00   21.00
   1   4 -22   15.80   14.00
   0   4 -22    8.30   14.90
  -3   0  23    7.80   12.80
  -3   0  23    6.00    8.30
  -2   0  23   14.80   12.20
  -2   0  23    0.50    5.80
  -1   0  23   -3.50    8.30
  -1   0  23    0.40    6.00
   1   0 -23   -2.70    7.70
   0   0 -23   -0.10    8.80
   0   0  23    3.40    6.10
   0   0  23    4.30   10.70
  -1   0 -23   -6.40    9.90
   1   0  23   -1.20    5.90
   1   0  23   -3.30   10.50
  -2   0 -23   23.10   17.70
   2   0  23    1.00    7.70
  -3  -1  23   34.00   17.10
  -3  -1  23   49.60   15.00
  -3   1  23   50.29   15.20
  -3   1  23   24.20   15.90
  -2  -1  23    2.70   10.60
  -2  -1  23    3.00    7.40
   2   1 -23    8.90   10.30
  -2   1  23   -1.10    9.60
  -2   1  23    2.70    6.40
   1  -1 -23    5.90    9.10
  -1  -1  23    2.60    5.90
  -1  -1  23    7.60   10.10
   1   1 -23    9.90   10.50
  -1   1  23    4.50    9.50
  -1   1  23   -0.70    5.60
   0  -1 -23   24.50   13.70
   0  -1  23   20.30   11.70
   0  -1  23   12.00   12.40
   0  -1  23    2.00    6.50
   0   1 -23   20.80   12.60
   0   1  23   10.90   11.70
   0   1  23   11.60    7.90
   1  -1  23  192.68   35.30
  -1  -1 -23  243.38   43.20
   1  -1  23  181.48   33.00
   1   1  23  154.88   32.20
   1   1  23  202.78   37.80
  -1   1 -23  130.49   34.90
  -2  -1 -23    1.50   11.30
   2   1  23   -7.10    7.10
  -2   1 -23   -2.50   10.10
  -3  -2  23   -3.00   12.30
  -3   2  23    5.30   12.20
  -3   2  23   32.80   23.00
  -2  -2  23   27.10   11.90
  -2  -2  23    2.50   11.00
  -2   2  23   40.40   23.30
   2   2 -23    8.10   11.30
  -2   2  23   23.00   15.40
  -2   2  23   10.60    8.70
  -1  -2  23   33.80   16.00
  -1  -2  23   -0.50    7.10
  -1  -2  23   18.30   14.10
  -1   2  23   24.00   18.30
   1   2 -23   -2.20    8.80
  -1   2  23   15.20   14.00
  -1   2  23   17.00    9.80
   0  -2 -23   27.10   14.20
   0  -2  23   28.00   14.20
   0  -2  23   13.00    8.70
   0  -2  23   10.70   11.80
   0   2  23   18.10   19.70
   0   2  23    9.30    7.50
   0   2 -23    5.80   11.10
   0   2  23   19.00   13.20
   1  -2  23   40.30   14.80
  -1  -2 -23   14.20   12.20
   1   2  23   21.10   21.60
   1   2  23   22.70   15.50
   1   2  23   21.40   10.50
  -1   2 -23   21.60   15.50
  -2  -2 -23   54.99   19.80
   2   2  23   16.50   25.70
   2   2  23   43.60   15.40
  -2   2 -23   31.90   19.40
  -2   3  23   13.30   21.10
   2   3 -23   11.80   11.30
  -1  -3  23   -6.30   12.20
  -1  -3  23   23.20   15.50
  -1   3  23   10.50   14.20
  -1   3  23    0.90    7.00
   1   3 -23    2.60   10.80
  -1   3  23    6.40   18.50
   0  -3  23    8.50   16.00
   0  -3  23    2.10   14.40
   0  -3 -23    3.90   10.10
   0   3  23   12.50    8.20
   0   3  23   10.50   21.00
   0   3 -23   13.40   14.80
   0   3  23   22.40   15.30
  -1  -3 -23   25.20   14.20
  -1   3 -23    5.50   14.10
   1   3  23   25.30   23.70
  -3   0  24    1.20   13.80
  -2   0  24   22.10   14.60
  -2   0  24   10.30    9.40
   1   0 -24   34.20   14.40
  -1   0  24   39.80   16.40
  -1   0  24   37.10   11.50
   0   0 -24   29.70   14.70
   0   0  24   69.59   19.10
   0   0  24   31.20   11.40
   1   0  24   -0.80    6.30
   1   0  24    9.60   12.80
  -1   0 -24    4.20   11.20
   2   0  24    6.30    8.50
  -2   0 -24    0.20   14.10
  -2  -1  24    2.30   10.50
  -2  -1  24    7.90    7.70
  -2   1  24    4.70    8.20
  -2   1  24   -0.70   11.10
  -1  -1  24    1.90   10.90
   1  -1 -24    2.60    8.80
  -1  -1  24    9.70   12.90
  -1  -1  24    5.20    8.10
  -1   1  24   -1.30    6.00
   1   1 -24   -4.00    8.70
  -1   1  24   -3.90   10.00
   0  -1  24   12.80    8.00
   0  -1  24   -1.80   14.40
   0  -1  24   31.60   15.50
   0  -1 -24   21.20   13.10
   0   1 -24   18.00   12.80
   0   1  24   15.40   12.20
   0   1  24    9.40    7.90
  -1  -1 -24   21.70   14.50
   1  -1  24   35.80   13.60
   1   1  24   25.30   11.60
  -1   1 -24   28.90   15.90
   1   1  24   26.70   15.60
  -2  -2  24   12.10   13.40
  -2  -2  24   10.30    9.80
   2   2 -24    0.10   10.40
  -2   2  24    0.70   12.40
  -2   2  24   -2.90    7.00
  -1  -2  24   27.20   11.40
  -1  -2  24   48.40   16.40
  -1  -2  24   30.60   17.20
  -1   2  24   31.10   17.00
   1   2 -24   31.40   15.60
  -1   2  24   17.40   10.90
   0  -2 -24   12.80   10.80
   0  -2  24   17.10   14.60
   0  -2  24   19.20   14.80
   0   2  24   12.90   13.30
   0   2 -24    8.60   12.30
   0   2  24    4.90    7.90
  -1  -2 -24    4.20   12.80
   1   2  24   60.89   20.50
   1   2  24    7.20    8.80
  -1   2 -24   32.90   17.30
  -2   0  25    5.50    9.10
  -2   0  25   -3.60   13.30
  -1   0  25   28.40   17.30
   1   0 -25   42.20   18.00
  -1   0  25   40.10   13.80
   0   0 -25    9.20   13.00
   0   0  25   25.10   11.10
   0   0  25   26.20   14.50
   1   0  25   -7.80    6.80
  -1   0 -25   -3.70   12.30
   1   0  25   -1.70   14.00
  -1  -1  25   29.10   12.20
  -1  -1  25   57.79   19.30
  -1  -1  25   57.39   21.10
   1   1 -25   32.70   16.70
  -1   1  25   64.19   16.50
  -1   1  25   41.00   19.00
   0  -1  25   32.90   12.70
   0  -1 -25   28.80   15.80
   0  -1  25   30.30   16.00
   0   1  25    9.90   13.40
   0   1  25   31.50   11.50
   0   1 -25   26.20   16.50
   1   2 -25   -4.40    9.20
   0   0   0    0.00    0.00


_computing_structure_solution     'SHELXT 2014/5 (Sheldrick, 2014)'
_computing_structure_solution     'SHELXT 2018/2 (Sheldrick, 2018)'
;
_shelx_hkl_checksum                89450
_olex2_submission_special_instructions  'No special instructions were received'
loop_
  _twin_individual_id
  _twin_individual_mass_fraction_refined
 1 1.0(3)
 2 0.0(3)
